# Supplementary material for: The challenge of monitoring elusive large carnivores: An accurate and cost-effective tool to identify and sex pumas (Puma concolor) from footprints
Source: PLoS One. 2017 Mar 8;12(3):e0172065. doi: 10.1371/journal.pone.0172065 (PMC5342180; doi:10.1371/journal.pone.0172065)
Supplement: S1 Table — The full set of measurements taken from each footprint of each individual. (XLSX) [file pone.0172065.s001.xlsx]

## Sheet: Wildtrack Mountain Lion footpri
MOUNTAIN LION	Track	Sex	V1	V2	V3	V4	V5	V6	V7	V8	V9	V10	V11	V12	V13	V14	V15	V16	V17	V18	V19	V20	V21	V22	V23	V24	V25	V26	V27	V28	V29	V30	V31	V32	V33	V34	V35	V36	V37	V38	V39	V40	V41	V42	V43	V44	V45	V46	V47
Female Bow legged 11	11a	F	2.32781	2.2887	2.00264	2.08435	1.35082	1.86311	2.21324	2.2887	1.87376	4.93437	1.92034	1.44694	1.92611	4.13595	4.98086	6.11482	4.42043	2.66476	2.3161	2.70615	3.40867	6.6004	3.03536	1.57904	10.8042	3.04713	3.11155	3.73114	1.69293	1.54067	1.59232	1.40019	3.07139	3.39871	3.3491	3.34613	3.65281	2.15774	2.18148	4.38715	4.55537	4.01917	2.56746	2.96001	2.78025	3.82455	6.33567
Female Bow legged 11	11e	F	2.17014	2.4151	1.95509	2.09055	1.51961	1.5414	1.71201	1.93932	1.55053	4.95618	1.80493	1.53095	1.97814	3.72266	4.99515	6.54436	4.65266	2.54025	2.45491	2.8453	3.69906	6.3069	3.14182	1.86982	10.8213	3.38844	3.47177	3.41892	1.68867	1.83209	1.64666	1.14265	3.66852	2.94356	3.36393	3.29932	3.28743	2.19396	2.48189	4.63847	4.42365	3.7098	2.32283	3.29096	2.99771	4.17843	7.07919
Female Bow legged 11	11h	F	2.26082	2.53678	2.44297	2.05157	1.54923	1.71563	1.95404	1.47392	2.27178	4.88594	1.60347	1.84648	1.74027	3.97182	5.05744	6.15441	5.01572	2.74138	2.31606	2.98365	3.17076	9.29787	2.85991	3.10203	14.9306	3.25647	3.15911	3.35406	2.0856	1.29865	1.61093	1.36901	3.561	2.88852	3.6436	3.75777	3.48837	2.32247	2.07135	4.08645	4.71101	4.54836	2.35682	2.08241	2.92533	3.8713	6.27364
Female Bow legged 11	11l	F	2.55556	2.35316	2.29956	2.57984	1.50974	1.66512	2.2449	2.13682	1.80528	5.04835	1.8732	1.59853	1.71642	4.20534	5.23732	6.15702	4.16862	2.48949	2.74783	2.40828	3.74874	8.4076	5.46171	4.02887	17.4956	3.14647	3.20167	4.2378	1.31184	1.69067	1.54586	1.46214	3.22445	3.41282	3.94429	3.39015	3.94891	2.81248	2.03164	3.82009	4.48645	4.61749	2.85665	2.56496	2.91476	4.00117	6.38689
Female Bow legged 11	11o	F	2.34234	2.16973	1.97478	2.12464	1.38904	1.64768	1.71286	1.97478	1.59742	4.67936	1.77855	1.45272	1.80413	4.02816	4.90102	5.912	4.46802	2.48127	2.41975	2.52716	3.38485	7.73603	3.83448	2.06149	13.359	3.16335	2.97593	3.81943	1.89412	1.58041	1.45757	1.60958	3.143	2.92359	3.64482	3.53889	3.85666	2.70912	1.88792	3.56072	4.35777	4.29205	2.41053	2.33239	2.96903	4.03236	6.29437
Female Bow legged 11	11r	F	2.26763	2.20854	2.46806	2.32857	1.33461	1.57593	1.99074	1.94461	2.06335	4.6194	1.72569	1.48324	1.69435	3.92578	4.70956	5.5886	4.0656	2.44144	2.26812	2.48551	3.10309	5.69513	2.99015	2.79011	10.978	2.92844	3.03562	3.33794	1.4547	1.54519	1.34381	1.46078	2.92578	3.22211	3.33172	3.3124	3.63403	1.9496	1.93739	4.10706	4.48284	4.00984	2.44925	2.50883	2.59958	3.75258	6.02795
Female Bow legged 11	11u	F	2.51065	2.30915	2.42452	2.49811	1.66413	1.9117	2.08505	1.91839	2.14081	5.01474	1.88763	1.62935	1.81324	4.53476	6.30905	7.04678	5.14177	3.11682	3.19223	3.14611	3.90067	8.29615	4.37868	2.44508	14.7749	3.61878	3.49705	4.36512	2.00809	1.84904	1.645	1.90459	3.31404	3.6048	4.35157	4.06102	4.22314	2.48101	3.00204	4.42563	4.98695	4.5481	3.55437	2.88168	3.04814	4.8772	6.99461
Female Bow legged 11	11c	F	2.17903	2.45847	2.2064	2.06737	1.42309	1.62736	2.2308	1.74271	1.69785	4.78234	1.58881	1.66513	1.95025	3.58428	4.81046	6.34999	4.746	2.25691	2.55355	2.40715	3.94284	6.41705	3.24742	2.35356	11.8309	3.26793	3.31412	4.07468	2.1008	1.33887	1.55712	1.02509	3.53853	3.53959	4.16011	3.69685	3.1667	2.49173	1.94483	4.30377	4.83303	4.18074	2.50813	3.06078	3.26863	3.86432	6.65648
Female Bow legged 11	11f	F	2.27724	2.20266	2.38861	2.29657	1.52203	1.66205	2.03384	2.08721	1.57518	5.01511	1.68162	1.69687	1.91857	3.53523	4.83706	5.68858	4.66517	2.36625	2.47082	2.48664	3.20195	6.63614	3.95218	2.70647	12.7553	2.88751	3.26388	3.53917	1.61198	1.56365	1.59462	1.00465	2.91056	3.28498	3.63757	3.33831	3.26345	2.28638	2.18099	3.85529	4.54693	3.8332	2.6517	2.60467	3.12946	3.63785	6.02675
Female Bow legged 11	11i	F	2.36403	2.23449	2.06552	2.1756	1.63434	1.84107	2.07027	2.10999	1.76816	4.59611	1.65606	1.52714	1.44818	3.84352	4.85664	5.88278	4.22044	2.56967	2.28696	2.60441	3.27837	6.68483	2.78841	2.46881	11.5627	2.82683	3.016	3.57267	1.50328	1.55463	1.69299	1.16598	2.86831	3.18628	3.39537	3.31444	3.47682	2.03463	2.01337	3.90497	4.45518	3.80273	2.64856	2.73617	2.72923	3.50355	5.88027
Female Bow legged 11	11m	F	2.90089	2.37106	2.05386	2.30784	1.31403	1.61234	1.70199	2.08149	1.83503	5.11903	1.76329	1.65459	1.7582	4.3019	4.76234	6.29835	4.55027	2.5889	2.17344	2.62994	3.66842	5.9809	3.54416	0.833091	10.1201	3.25822	3.0675	4.08836	1.43483	2.04861	1.20349	1.99868	2.90644	2.95621	3.8708	3.1528	4.74136	2.73005	1.83538	3.87851	4.53875	4.53888	2.39614	2.55886	2.87311	4.16304	6.77424
Female Bow legged 11	11p	F	2.24646	2.20961	2.12389	2.64672	1.35697	1.72008	1.93975	1.93776	1.76675	4.99117	1.76552	1.56684	1.70609	4.17307	5.3394	6.44776	4.4983	2.79286	2.54655	2.76006	3.6877	6.91681	4.28252	4.0268	14.2297	2.94814	3.34863	4.09995	1.51594	1.69126	1.62466	1.5255	3.08297	3.48033	3.52513	3.85075	3.69045	2.4181	2.16241	4.2065	4.56104	4.1773	2.85247	2.99799	2.88298	3.92845	6.43852
Female Bow legged 11	11s	F	2.00038	2.13076	2.24079	2.09417	1.30639	1.6211	1.81595	1.86398	1.71044	4.66493	1.7094	1.74619	1.8904	4.16612	5.20724	6.14319	4.87602	2.78029	2.42695	2.9261	3.21709	10.686	6.01971	2.69015	18.849	3.36448	2.94044	3.58402	2.29489	1.11385	1.51766	1.68053	3.51413	3.02728	3.70776	3.99571	3.6019	2.31121	2.319	4.30062	4.9365	3.99179	2.36484	2.90229	3.34833	4.33877	6.51886
Female Bow legged 11	11d	F	2.20998	2.47064	2.19351	2.18799	1.57584	1.86694	1.96696	1.77344	1.6066	4.8694	1.92766	1.4762	1.78634	4.2581	4.99887	6.40355	4.88756	2.75272	2.24616	2.89377	3.50978	8.6725	3.81403	3.07168	15.2278	3.29844	3.24321	3.77214	2.0211	1.68109	1.20286	1.90358	3.33747	3.1056	3.83126	3.6711	3.99594	2.7752	2.16282	3.97048	4.55879	4.3787	2.6262	2.80509	3.07932	4.25341	6.85632
Female Bow legged 11	11g	F	2.21387	2.18143	2.04803	2.0637	1.31661	1.95843	2.02757	1.76731	1.99933	4.83413	1.76512	1.54022	1.88208	3.88749	4.85215	6.2823	5.07766	2.66624	2.18591	2.86587	3.41642	6.3347	3.25158	1.40772	10.6459	3.09236	3.22916	3.68135	2.16597	1.80583	1.19379	1.79733	3.16443	3.15791	3.60995	3.55909	3.98001	1.92765	1.96956	4.48854	5.25636	3.89394	1.98727	2.71407	3.45788	4.27176	6.85913
Female Bow legged 11	11k	F	2.41058	2.42965	2.16171	2.11153	1.21279	1.77407	2.01582	1.82745	1.99845	4.68488	1.66748	1.55529	1.60717	4.60715	4.95866	5.76547	4.82789	2.85989	2.09877	2.73673	3.02873	6.2765	3.20106	1.26612	10.2609	2.75414	3.32122	3.98002	1.93512	1.60466	1.22272	2.23253	2.74028	3.44536	3.93069	3.57106	4.31114	2.85424	2.80496	4.27612	5.10932	4.61659	3.29992	2.81324	3.20785	3.64325	5.86036
Female Bow legged 11	11n	F	2.34938	2.22866	2.14959	2.34741	1.2595	1.65627	1.76652	2.49433	1.64017	4.68594	1.70423	1.52766	1.67265	4.51469	5.27677	6.21419	4.25988	2.47641	2.80036	2.3567	3.85749	5.95594	2.93563	3.05407	11.5954	3.34625	3.01627	4.60846	1.59028	1.43174	1.38313	1.91974	3.40503	3.16906	4.44535	3.49347	4.00149	3.17115	2.10554	3.68145	4.59021	4.79532	2.8108	2.597	3.24807	4.0086	6.18135
Female Bow legged 11	11q	F	2.47795	2.61075	2.55949	2.47795	1.16756	1.81925	1.88264	2.03846	1.7919	5.20091	1.86235	1.59066	1.83941	4.07198	5.22496	6.28151	4.50442	2.52275	2.70221	2.54159	3.73991	6.16041	3.42354	2.81367	12.0289	3.2728	3.16935	4.14589	1.57143	1.68309	1.64969	1.10684	3.42494	3.0155	4.2507	3.64495	3.46697	2.46247	2.38999	4.05659	4.61687	4.23298	2.74181	2.70999	3.07738	3.85919	6.36839
Female Bow legged 11	11t	F	2.26588	2.20206	2.02041	2.16128	1.12215	1.57192	1.92858	1.90142	1.72034	4.55213	1.80018	1.62865	1.96827	4.26702	5.59256	6.59318	4.58178	2.82892	2.76364	2.8666	3.72658	7.25564	3.43525	1.94328	12.2167	3.3328	3.2573	4.01484	2.04544	1.18737	1.67599	1.40524	3.32027	3.37604	3.83483	3.78779	3.555	2.6054	1.96702	3.868	4.5529	4.32431	2.63887	2.57016	3.04734	4.09116	6.48884
Female Archback 5	5a	F	2.33696	2.58866	2.74268	2.65692	1.50907	1.62596	1.84142	2.09639	1.22236	5.22807	1.44853	1.55324	1.56871	4.34798	5.22887	5.39181	3.78682	3.37561	1.85326	3.26305	2.12875	9.40628	4.28883	3.05655	15.8043	2.3266	1.83652	2.61403	1.45629	2.0202	2.35795	1.35361	2.45654	1.99438	3.53626	3.79718	3.68013	2.49908	1.92706	2.09143	2.88518	3.71938	2.7282	1.87568	1.6757	3.41234	4.69132
Female Archback 5	5c	F	2.51958	2.48859	2.6724	2.59606	1.16193	1.70139	1.67702	1.74848	1.61708	5.96407	1.60373	1.70993	1.7046	4.49448	5.24302	5.53512	4.49448	3.25837	1.98465	2.99932	2.53579	6.97748	4.24189	1.92382	12.1659	2.17855	3.02473	3.60782	0.833716	2.29103	1.96824	1.76135	2.6205	2.55632	3.99936	3.39119	4.26457	2.82597	1.76329	2.59466	4.28739	4.4304	2.94323	1.75424	2.76515	3.5895	5.60412
Female Archback 5	5f	F	2.60233	2.48477	2.86552	2.82928	1.72207	1.76652	2.04781	1.81974	1.58281	5.32509	1.85017	1.3512	1.70298	4.11697	5.13833	5.16385	3.97702	3.17475	1.96358	2.97782	2.18603	13.4897	14.8862	3.73656	31.343	2.09207	2.40442	3.03904	1.69427	1.43598	2.06179	1.7096	2.26486	2.40436	3.31016	4.50434	4.25614	1.93627	2.24856	3.07633	3.88753	3.48012	2.85448	2.2275	2.32642	3.73629	5.29381
Female Archback 5	5h	F	2.64638	2.50544	2.83428	2.51147	1.51542	1.72949	1.75757	2.05048	1.57733	4.89579	1.63653	1.53434	1.72949	3.77279	4.91486	5.16813	3.85173	2.8529	2.06196	2.86499	2.30313	11.9523	7.87553	0.165487	19.7911	2.49397	2.30311	2.66265	1.43334	1.30893	2.15054	0.919731	2.37124	2.20176	3.29615	3.9443	3.56573	1.53357	1.85652	3.08141	3.88893	3.05339	2.06474	1.81949	2.42669	3.30261	4.9513
Female Archback 5	5j	F	2.32724	2.50064	2.626	2.45637	1.43863	1.62433	1.76175	1.73789	1.5782	4.72313	1.43677	1.28258	1.32716	3.58225	4.67777	4.93013	4.0694	2.72798	1.94979	2.73045	2.19968	6.23047	2.28585	3.9199	11.3797	2.30002	2.30095	2.86158	1.88087	1.18029	1.77657	1.4598	2.626	2.09689	3.0512	4.17009	3.76145	1.36393	1.99467	3.33035	4.27177	2.87739	2.2361	2.24206	2.70827	3.68492	5.26522
Female Archback 5	5l	F	2.40807	2.57882	2.75831	2.44891	1.47791	1.85661	1.69126	1.66255	1.30216	4.99138	1.70797	1.39342	1.18248	3.93212	4.52938	5.01569	3.63676	2.34772	2.18166	2.33894	2.67675	7.02129	6.63448	0.920195	13.7881	2.81962	2.78738	2.9481	1.06252	1.50914	1.74283	1.11285	2.85073	3.06328	3.36535	3.45532	3.41187	2.52825	1.51915	2.9283	3.86888	3.83021	2.12583	1.81754	2.71985	3.35892	5.43549
Female Archback 5	5o	F	2.26226	2.24177	2.51438	2.54971	1.23039	1.27064	1.66403	1.92001	1.54087	5.00482	1.63733	1.41439	1.64058	4.15115	4.77045	5.25819	4.02444	3.03384	1.73661	2.86631	2.39188	6.47576	3.42773	2.96261	11.7622	2.07903	2.71474	3.08452	1.23054	1.70474	1.76248	1.4947	2.13981	2.78335	3.44649	3.74166	3.74308	2.22039	1.83763	3.08487	3.97468	3.72884	2.58355	2.07618	2.54493	3.23598	5.25313
Female Archback 5	5o	F	2.19412	2.35959	2.90215	2.66973	1.25443	1.59225	1.68236	2.5823	1.59081	5.1374	1.83698	1.45604	1.70596	4.26772	4.91916	5.22987	4.07281	3.0332	1.88597	2.81254	2.41732	7.21666	5.96245	3.04673	15.2329	2.13623	2.90063	3.20398	1.38947	1.62838	1.83521	1.63072	2.46469	2.97964	3.38518	3.95961	3.79916	2.27023	1.61308	3.15529	4.13067	3.8552	2.48632	2.02295	2.67942	3.45328	5.478
Female Archback 5	5b	F	2.15351	2.77067	2.9507	3.28446	1.4096	1.90489	2.05869	2.64252	1.88269	4.71933	1.07757	1.59985	1.07571	4.44787	5.05196	5.18185	3.47418	3.11813	1.93382	2.79758	2.38427	4.98866	3.68553	4.43528	11.036	2.10746	2.75563	2.89574	0.998993	1.20476	2.57751	1.06307	3.03416	2.71225	3.04256	4.28277	3.14162	2.0366	1.74372	3.3338	4.04121	3.824	2.35871	1.79035	2.40025	2.63227	4.56472
Female Archback 5	5d	F	2.36948	2.39898	2.72405	3.35736	1.45155	1.45612	1.80247	2.07952	1.54646	4.91028	1.45957	1.23498	1.30214	4.34006	5.00451	5.04718	3.00517	2.81626	2.18825	2.40449	2.64269	5.52637	5.20673	6.7548	15.5817	2.12273	2.71057	3.20337	1.27454	1.22288	1.97303	1.50946	2.42933	2.56578	3.52791	4.55392	3.8347	2.7409	2.36223	2.90717	3.33875	4.16605	3.07861	2.06797	1.94857	3.18493	4.87
Female Archback 5	5g	F	2.48172	2.48593	2.71889	2.62626	1.56226	1.53331	1.80825	1.81535	1.53436	4.85344	1.62827	1.30599	1.6094	4	4.99629	5.11859	3.65106	2.89929	2.097	2.75278	2.36581	8.53933	4.19474	5.28682	17.16	2.35245	2.21809	3.00875	1.29254	1.32796	2.26542	1.02319	2.54244	1.99718	3.25141	3.84723	3.49649	1.6708	1.752	2.95636	3.79801	3.17922	2.15115	1.91863	2.37562	3.27727	4.86271
Female Archback 5	5i	F	3.01856	3.05526	2.87035	2.84313	1.80425	1.81251	1.86924	2.15426	1.42251	5.10975	1.31424	1.73932	1.53794	3.9901	4.74052	5.41119	3.90472	2.79818	1.94234	2.80707	2.60412	6.97408	7.06324	0.837782	12.3455	2.68405	2.32283	2.97912	1.61011	1.25653	2.33728	0.908043	2.62223	2.47844	3.26027	4.4518	3.84502	2.31354	1.72588	3.01437	3.70319	3.73601	2.35959	2.20332	2.29192	3.1153	5.03461
Female Archback 5	5k	F	2.50434	2.56147	2.60162	2.7225	1.522	1.75199	1.68944	2.04587	1.28393	4.94086	1.72799	1.34151	1.50344	4.08038	5.01088	5.28713	4.06584	3.05883	1.95204	3.01709	2.27004	8.70273	9.32075	0.162491	17.2286	2.43881	2.31813	2.83867	1.80381	1.34325	2.12788	1.42301	2.49484	2.39871	2.82341	4.47609	3.92733	1.8194	1.7951	3.07559	3.93586	3.03801	2.0001	2.04251	2.69075	3.65742	5.30181
Female Archback 5	5m	F	2.43915	2.79782	2.70201	2.26618	1.48233	1.67656	1.56447	1.58715	1.24015	4.72809	1.61746	1.50214	1.54989	4.14643	4.94826	5.52671	4.05648	3.33793	1.61033	3.2824	2.24431	10.8993	5.35804	0.203677	16.033	2.02509	2.48971	2.59739	1.59754	1.55454	2.03394	1.55726	2.38655	2.32075	3.3548	3.8634	3.99638	1.86986	1.60936	2.79705	3.52973	3.08816	2.04972	1.86003	2.38081	3.37285	5.28046
Female Archback 5	5p	F	2.37989	2.41671	2.73257	2.42374	1.31811	1.57502	1.62344	1.90874	1.40606	5.04098	1.43493	1.4532	1.42816	4.03104	5.15444	5.22445	3.89794	3.02852	2.12592	2.97918	2.24527	9.07836	8.77112	1.22463	15.837	2.47646	2.46053	2.67212	1.13752	1.87637	1.83093	1.70932	2.49733	2.39528	3.21533	3.56126	4.08122	2.22368	2.03763	2.71201	3.34604	3.58567	2.59451	1.78366	2.01564	3.9388	5.35353
Female Archback 5	5p	F	2.48362	2.53675	2.77795	2.47782	1.35369	1.59764	1.7135	1.91781	1.69944	5.06231	1.46124	1.53783	1.25963	3.9749	5.13296	5.33622	4.14261	3.1053	2.02766	3.11574	2.22049	14.0106	15.1322	4.55691	24.0179	2.43462	2.43574	2.65889	1.12719	2.15295	1.75901	1.80072	2.42983	2.39665	3.20759	3.60229	4.27722	1.86599	2.09451	3.10586	3.79283	3.5306	2.76157	2.14693	2.09484	3.99914	5.45168
FEMALE HALEY 15	15U	F	2.63792	3.00039	3.06314	2.7283	1.42578	1.58392	1.9037	1.86893	1.20495	4.3561	1.35082	1.60436	1.5772	3.56848	4.1663	4.81232	3.47522	2.47568	1.69063	2.58002	2.2323	6.76946	4.82239	2.69327	13.3776	2.68804	1.99651	2.34963	1.61882	1.02277	1.59857	1.28508	2.96306	2.27518	2.73989	4.33778	3.80848	2.06091	1.74729	3.33819	3.30704	3.14812	1.70612	2.3742	2.13633	3.19628	4.75296
FEMALE HALEY 15	15C	F	2.21439	2.40889	2.52276	2.35175	1.25476	1.52246	1.66534	1.72774	1.38949	5.00376	1.58729	1.61362	1.66294	4.04807	4.86108	5.7929	4.34378	3.1075	1.75358	3.1931	2.5998	7.75547	4.44797	2.01554	13.2986	2.67025	2.23548	2.95479	1.70334	1.60068	1.43797	2.10347	2.72716	2.56345	2.97449	4.05103	4.27248	2.17688	1.85859	3.21764	3.52969	3.51543	2.14288	2.24392	2.18088	4.17621	5.95224
FEMALE HALEY 15	15G	F	2.45113	2.52209	2.75965	2.70819	1.59785	1.64637	1.92224	1.74655	1.15505	4.33274	1.60176	1.19691	1.35366	3.966	5.07109	5.64344	4.12943	2.95995	2.11114	3.07003	2.57341	8.01298	7.63488	1.32739	15.9174	2.86613	2.41986	2.74658	2.1137	1.15102	1.37122	2.08772	2.78994	2.4878	2.89475	4.76668	4.48411	1.94928	2.32052	3.64141	3.74117	3.05679	2.36529	2.79552	2.58943	4.41881	5.98628
FEMALE HALEY 15	15J	F	2.34439	2.56049	2.71265	2.8171	1.50778	1.72158	1.46484	1.53949	1.40193	4.34653	1.65809	1.6301	1.70552	3.60412	4.27601	5.14787	3.86664	2.57516	1.70085	2.71068	2.43719	6.91372	7.67361	3.15182	16.3943	2.63806	2.30701	2.58815	1.57747	1.09673	1.45422	1.50732	2.69185	2.55697	2.43316	4.27784	3.81995	2.0055	1.55679	3.28331	3.45773	3.373	1.73373	2.11358	2.10754	3.57778	5.42858
FEMALE HALEY 15	15O	F	2.60545	2.63098	2.45245	2.43825	1.48441	1.54473	1.88236	1.60468	1.35414	4.58329	1.61075	1.62042	1.75714	3.27495	4.25747	5.24998	3.7846	2.05787	2.1996	2.19258	3.0574	5.18683	3.06166	2.67721	10.3398	2.81761	2.86511	3.05868	1.38692	1.06227	1.21208	1.12979	3.00745	2.72529	2.93826	3.66908	3.66292	2.24002	1.97226	3.48837	3.49683	3.57033	2.11965	2.31795	2.35561	3.50495	5.70141
FEMALE HALEY 15	15R	F	2.46154	2.56626	2.78651	2.59569	1.91314	1.57814	1.7738	1.76963	1.63686	4.33703	1.42526	1.418	1.48025	3.89138	5.10318	5.35422	3.99873	2.90901	2.19417	2.99193	2.36229	7.86264	7.57726	0.517387	14.9694	2.81904	2.33075	2.60165	1.67163	1.32238	1.16695	2.14053	2.95817	2.20167	2.67001	4.20652	4.52584	1.87873	2.89824	3.8262	3.68262	3.41447	3.06525	2.88203	2.07288	4.45357	5.68346
FEMALE HALEY 15	15A	F	2.56614	2.44259	2.80059	2.52103	1.38595	1.56424	1.81453	1.7882	1.30706	4.73118	1.41959	1.8882	1.74721	3.29833	4.39591	4.98611	4.00549	2.55243	1.84349	2.75548	2.23063	8.49028	7.39322	0.609163	15.6719	2.64987	2.08743	2.38783	1.63783	1.16522	1.27672	1.65786	2.75632	1.74159	2.7523	4.12072	4.22374	1.85194	1.2584	2.72884	3.3881	3.15881	1.5922	1.81751	2.09537	4.02219	5.50782
FEMALE HALEY 15	15D	F	2.28772	2.67421	2.71636	2.78226	1.479	1.69672	1.74725	1.72425	1.84624	4.8874	1.54649	1.53986	1.7659	3.68428	4.42232	5.46503	3.80739	2.7488	1.67352	2.81155	2.65349	6.08887	5.7971	2.03025	12.601	2.53478	2.10479	2.89362	1.75383	1.29585	1.50694	1.67471	2.83185	2.29932	2.91828	4.53392	3.9596	1.43142	2.1996	3.9529	4.10063	3.14338	1.9884	2.60234	2.26263	3.81907	5.67192
FEMALE HALEY 15	15H	F	2.06347	2.52011	2.51947	2.64727	1.55229	1.58755	1.65464	1.78652	1.5728	4.56306	1.5372	1.81439	1.72213	3.81159	4.86319	5.66373	3.96861	3.03397	1.82922	3.03503	2.6287	7.69114	7.55973	3.79104	17.4655	2.23921	2.40644	2.92871	1.94193	0.9003	1.28763	2.15899	2.71691	2.38251	2.7556	4.58105	4.21795	1.71393	2.36547	3.65919	3.50856	3.22822	2.77803	2.85516	1.95699	4.07302	5.78032
FEMALE HALEY 15	15K	F	2.2994	2.09384	2.6527	2.53329	1.4236	1.27675	1.6874	1.59968	1.05805	4.37037	1.44819	1.62592	1.48629	3.1302	4.44585	4.8715	3.89098	2.43667	2.00918	2.60728	2.26422	5.72357	4.27107	2.61586	11.5673	2.53222	2.21528	2.45203	1.513	1.17694	1.1802	1.63826	2.43888	2.39061	2.45516	3.96411	3.93701	1.63079	1.99088	3.19556	3.41988	2.63659	2.0043	2.34793	2.38426	3.95588	5.31074
FEMALE HALEY 15	15P	F	2.24109	2.39496	2.55951	2.73902	1.50238	1.73115	1.63775	1.69725	1.72481	4.19502	1.73823	1.60062	1.60925	3.81209	4.83451	5.27203	3.73319	2.8162	2.01831	2.8617	2.41033	7.0084	7.82674	1.89127	15.2101	2.65551	2.19352	2.62035	1.58561	1.06045	1.25235	1.73952	2.8641	1.98651	2.65963	4.30632	3.93873	1.64049	2.28022	3.72697	3.80019	3.31139	2.47652	2.71799	2.08947	3.89766	5.31639
FEMALE HALEY 15	15S	F	2.36323	2.56353	2.76136	2.40789	1.82093	1.62162	1.69905	1.76376	1.75546	4.70479	1.65566	1.71573	1.61229	3.71817	4.5896	5.4598	4.11622	2.93758	1.65201	3.09839	2.36141	7.23687	4.69695	1.45758	12.4138	2.41454	2.44136	2.46605	2.05386	1.02541	1.33604	1.96936	2.46605	2.47738	2.87718	4.43488	4.33259	1.81476	2.39109	3.83947	3.64336	3.49122	2.87241	2.97598	1.93373	4.03219	5.91132
FEMALE HALEY 15	15B	F	2.43423	2.85457	2.88439	2.02686	1.57535	1.67289	1.89191	1.47495	1.56356	4.55406	1.55724	1.75549	1.70252	3.74378	4.7546	5.38271	3.92336	2.8525	1.9021	2.92127	2.46143	6.56903	2.83042	0.754422	9.86487	2.54574	2.22853	2.70896	1.76027	1.00957	1.22866	2.07515	2.98989	2.34028	3.45702	3.77772	4.50395	1.79939	2.07282	3.26603	3.54181	3.27528	2.07478	1.97494	2.11362	4.21131	5.74979
FEMALE HALEY 15	15E	F	2.46105	2.74866	2.95062	2.74718	2.00422	1.67603	1.8466	1.77378	1.47213	4.16879	1.39575	1.58027	1.43303	3.48882	4.27514	5.14084	3.97012	2.72783	1.54731	2.90427	2.23657	7.31345	6.15896	3.26354	14.9851	2.61828	1.91097	2.37988	2.01406	1.11867	1.16855	1.80958	2.63536	2.13576	2.51959	4.74246	4.20193	1.52625	1.96682	3.54062	3.55168	2.99056	2.10163	2.72218	2.10337	3.74326	5.26129
FEMALE HALEY 15	15I	F	2.33179	2.69912	2.82945	2.54276	1.58086	1.70794	1.7757	1.78859	1.22061	4.4838	1.70892	1.47916	1.60087	3.99186	5.11509	5.39491	3.9329	2.89574	2.21934	2.97423	2.42069	7.09951	4.77472	2.59807	13.316	2.86041	2.52234	2.58348	1.94491	1.04593	1.05617	2.43749	3.2946	2.21588	2.82149	4.45687	4.71164	2.02782	2.50185	3.53668	3.53052	3.19519	2.53489	2.63414	2.31491	4.77878	6.11673
FEMALE HALEY 15	15L	F	2.21749	2.71799	2.85974	2.8953	1.82815	1.56763	1.80447	1.8888	1.27225	4.43483	1.53426	1.93527	1.79107	3.30584	4.0229	5.1765	3.71795	2.42761	1.59529	2.40501	2.77149	5.31198	6.01869	3.69954	13.6341	1.81492	3.20591	2.93606	1.5421	0.991693	1.15729	1.49257	2.41852	3.1829	2.84989	4.38516	3.69033	1.98992	1.29986	3.29608	3.52595	3.26121	2.01656	2.23476	2.35569	3.03725	5.51007
FEMALE HALEY 15	15Q	F	2.52101	2.55413	2.98743	2.5647	1.8818	1.93177	1.76752	1.87581	1.63071	4.49767	1.47922	1.60497	1.55911	3.47197	4.81002	5.57889	4.37901	2.76187	2.04815	2.98867	2.59022	7.36598	4.43266	2.60779	13.486	2.71761	2.50377	2.69283	1.79174	1.31525	1.23334	1.80279	2.82024	2.58793	3.01971	4.25631	4.31068	1.68331	2.84112	4.13348	4.01489	3.17794	2.83624	3.01397	2.38458	4.18117	5.88157
FEMALE HALEY 15	15U	F	2.34207	2.34616	2.4947	2.64973	1.33539	1.46857	1.77241	1.70299	1.50225	4.26255	1.50861	1.5793	1.50718	3.50987	4.45412	4.68236	3.39316	2.21793	2.23619	2.18215	2.50021	4.5517	4.53615	2.01823	10.0144	2.66073	2.22811	2.94925	0.904518	1.23481	1.29221	1.68305	2.71347	2.14557	2.73709	3.43348	3.91015	2.18716	2.1756	2.95032	3.1902	3.64369	2.70048	2.1585	1.69535	3.74735	4.97599
Female Lip girl 7	7a	F	2.44752	2.04572	2.43292	2.08957	1.57438	1.566	1.79229	1.57159	1.66291	5.39157	1.80418	1.44421	1.32045	4.51935	5.29221	5.71991	4.61448	3.43975	1.85246	3.54595	2.17397	12.3199	1.01881	3.80958	16.7071	2.63654	2.92019	2.46575	2.12461	1.8892	1.96209	1.99946	2.34423	2.83328	2.92269	4.19311	4.43893	2.20109	2.10521	4.01178	4.11781	3.79552	2.65319	2.99554	2.45658	4.17756	6.16048
Female Lip girl 7	7d	F	2.0985	2.32655	2.19475	1.84833	1.29268	1.92103	1.54308	1.36297	1.98003	5.07132	1.79248	1.32042	1.26174	4.56252	5.47751	6.17731	4.95601	3.79273	1.68479	3.86829	2.30903	12.5519	5.01895	0.463344	16.8484	2.18241	3.12079	2.6518	2.42242	1.88868	1.71444	2.6657	2.35497	3.08434	3.06353	4.20201	4.76065	1.87963	1.93499	3.50187	4.21159	3.75848	2.49399	1.71676	2.54637	4.52851	6.61073
Female Lip girl 7	7g	F	2.09713	2.0998	2.17241	2.24688	1.29516	1.46614	1.56299	1.87186	1.63553	5.07471	1.47757	1.78208	1.24705	4.46987	5.18958	5.61074	4.40924	3.11946	2.07012	3.0842	2.52654	7.81236	3.94733	2.47617	13.2114	2.7683	2.68768	3.15215	1.80446	1.65809	1.91801	2.16942	2.66824	2.86755	3.08261	3.98031	4.18623	2.18119	2.41594	3.6961	4.41382	3.72486	2.72775	2.50858	2.81084	4.19196	5.89201
Female Lip girl 7	7j	F	2.08927	1.85782	2.27612	2.10079	1.37849	1.41576	1.70177	1.73569	1.60872	5.06364	1.75412	1.58711	1.37065	4.5483	5.65029	5.88485	4.4801	3.43805	2.21224	3.49091	2.39394	8.14191	2.69667	2.37035	12.3604	2.83236	2.86973	2.66272	1.72311	1.87349	1.66223	2.50072	2.4843	2.95456	3.00618	3.80917	4.54508	2.432	2.7779	3.72516	3.76115	3.8567	3.03868	2.52359	2.2301	4.77906	6.30882
Female Lip girl 7	7m	F	2.31316	2.37542	1.97054	1.80049	1.50324	1.65495	1.65121	1.67017	1.66491	4.90484	1.72132	1.62473	1.37404	3.94623	4.7811	5.92235	4.65943	3.11167	1.66944	3.3502	2.57215	8	1.61787	1.59849	10.5793	2.38778	3.18613	2.62253	2.31703	1.51283	1.72612	1.65631	2.57183	2.8652	2.87	4.01467	3.96914	2.40897	2.48063	3.59323	3.67968	4.00776	3.00939	2.44125	2.05171	3.69431	6.22631
Female Lip girl 7	7p	F	1.9598	1.92117	1.99577	1.93982	1.31037	1.3807	1.61481	1.56582	1.50186	4.69218	1.77579	1.53315	1.20542	4.60368	5.4498	5.88732	4.38685	3.57854	1.87126	3.50562	2.38171	11.5039	7.17226	0.837608	16.9327	2.35072	2.81411	2.78397	2.48741	1.48509	1.53644	2.63729	2.357	2.83186	2.82989	4.40584	4.57183	2.24718	2.3442	3.57894	3.64656	3.69492	2.88051	2.65875	2.15134	4.47416	6.15773
Female Lip girl 7	7b	F	2.02936	1.94384	2.13694	2.15443	1.30619	1.42871	1.72438	1.78158	1.5914	4.95241	1.64364	1.62142	1.31615	4.52342	5.65525	6.16597	4.39955	3.71341	1.94184	3.7048	2.46117	12.836	5.7214	2.92683	20.4949	2.32928	2.84221	2.63154	2.36198	1.42718	1.96988	2.10927	2.34658	2.83281	2.85208	4.50861	4.13852	2.08152	1.62413	2.87666	3.53932	3.67155	2.29855	1.49633	2.2345	4.1571	6.00275
Female Lip girl 7	7e	F	2.22341	2.07044	2.00061	1.94633	1.54569	1.74054	1.38665	1.70365	1.82844	5.09526	1.68047	1.65264	1.2889	3.86435	4.74649	5.44213	4.23395	3.02039	1.7261	3.20103	2.2411	6.07444	1.33729	2.12395	8.57538	2.40816	2.76268	2.32629	1.97888	1.79706	1.6923	2.11569	2.33103	2.71538	2.46768	3.89503	4.32634	1.8822	2.08354	3.57517	3.73399	3.58703	2.42038	2.09928	2.01299	4.21982	6.18119
Female Lip girl 7	7h	F	2.12955	1.93845	2.11076	1.8082	1.40072	1.48778	1.52539	1.39578	1.72027	5.87531	1.63065	1.62117	1.29974	4.2456	5.40503	5.89189	4.80535	3.46983	1.9352	3.64643	2.24547	8.76362	2.28663	1.22746	11.5402	2.53729	2.85219	2.51056	1.92406	2.41479	1.78106	2.52351	2.46185	2.7786	2.78528	3.7266	4.64834	1.96751	2.78944	4.2324	4.22775	3.49672	3.04745	3.11672	2.50895	4.78437	6.56105
Female Lip girl 7	7k	F	2.10636	2.20219	2.09746	1.97467	1.57477	1.53483	1.48185	1.78711	1.43319	4.87643	1.65317	1.41792	1.42311	4.09209	5.22175	5.78485	4.46804	3.25637	1.96538	3.35959	2.42526	7.6305	2.34203	1.91164	11.0963	2.53133	2.66443	2.69746	2.0365	1.89057	1.85044	1.84079	2.62852	2.36762	2.86388	3.92707	3.94641	2.05919	2.20772	3.12281	3.54996	3.47178	2.70547	2.23634	2.12698	4.09824	5.93013
Female Lip girl 7	7n	F	1.93024	1.94531	2.03833	1.81131	1.44077	1.48463	1.67075	1.50984	1.80056	5.10253	1.78575	1.28249	1.27484	4.56443	5.36268	5.78639	4.45745	3.60248	1.7602	3.55709	2.22929	12.9064	5.23272	0.169876	17.5915	2.23382	2.93711	2.5995	2.04629	1.98515	1.63051	2.67624	2.36952	2.93878	2.91699	3.85473	4.60458	1.93999	2.49981	4.08865	4.34539	3.53734	2.85974	2.83162	2.54551	4.52122	6.34813
Female Lip girl 7	7q	F	1.98885	1.83888	2.27132	2.06308	1.25786	1.35675	1.5639	1.47262	1.57923	5.11386	1.7264	1.44464	1.37567	4.33324	5.38132	5.69348	4.3945	3.40932	1.972	3.47117	2.2223	9.01792	4.0999	1.89086	13.9784	2.47235	2.90022	2.44776	2.38457	1.43327	2.10536	1.90991	2.35578	2.93404	2.67307	4.43771	3.89392	1.94808	2.36739	3.86139	3.85172	3.42195	2.69303	2.70536	2.28461	4.05083	5.84866
Female Lip girl 7	7c	F	2.01198	2.05429	2.18035	2.19987	1.2662	1.52434	1.61745	1.60043	1.35567	5.47274	1.58535	1.6192	1.44779	4.68823	5.70889	5.88079	4.41613	3.70247	2.00642	3.53159	2.3492	10.4402	3.45026	4.53894	17.788	2.27464	2.68811	3.00738	2.22589	1.62931	2.29936	1.98083	2.25209	2.85528	3.0267	4.42384	3.99116	2.18503	1.59378	2.4972	3.87937	3.54054	2.31986	1.3329	2.77908	3.98961	5.63934
Female Lip girl 7	7f	F	2.02621	2.2441	2.2215	2.12471	1.38993	1.36474	1.49569	1.51116	1.87702	5.16506	1.81519	1.4715	1.39503	4.31063	5.07146	5.67387	4.38062	3.1899	1.88156	3.19935	2.47453	10.4205	4.4763	3.48053	17.6697	2.51422	2.81944	2.88592	1.91538	1.56612	2.29131	1.65891	2.74224	2.50046	3.1017	3.97942	3.67297	1.96643	2.38687	3.71946	4.25266	3.79127	2.96473	2.64776	2.37633	3.73154	5.79954
Female Lip girl 7	7i	F	2.07734	2.17693	2.04028	2.17463	1.34807	1.49197	1.7925	1.88813	1.70418	4.83527	1.6938	1.59747	1.37024	4.1043	4.96481	5.56673	4.0806	3.14175	1.82306	3.16874	2.39799	8.25169	3.45181	2.91576	13.705	2.35561	2.75541	2.60163	2.21469	1.27311	1.74972	2.25514	2.32283	2.82557	2.57227	4.37775	4.32781	1.96513	2.74354	4.08588	3.84214	3.44822	3.05292	2.99216	2.13802	4.24592	6.11302
Female Lip girl 7	7l	F	2.16951	1.99612	2.08889	2.04646	1.18143	1.58304	1.62532	1.64984	1.53599	4.61668	1.74277	1.26722	1.24657	4.24944	5.01237	5.50918	4.17003	3.12536	1.88701	3.05213	2.45706	7.83046	3.65694	1.33345	12.148	2.28943	3.03549	2.85845	1.79308	1.69332	1.75878	1.94875	2.21138	3.0551	2.96279	3.76217	4.08416	2.16027	2.44139	3.64713	4.04505	3.60451	2.96648	2.62173	2.51348	3.68498	5.61428
Female Lip girl 7	7o	F	2.11907	1.90571	2.17658	1.81809	1.4041	1.53277	1.54547	1.59393	1.67182	5.05202	1.94027	1.36567	1.28674	4.17693	5.18172	5.505	4.23674	3.25252	1.92921	3.256	2.24901	8.03688	2.49251	1.13377	10.9725	2.29549	2.95643	2.53881	2.18394	1.4421	1.69246	2.50337	2.2247	2.83663	3.03154	3.98647	4.61936	2.01023	2.61009	3.86633	4.01219	3.5006	3.01911	2.76101	2.34434	4.56984	6.35251
Female Lip girl 7	7r	F	1.9942	2.04676	2.26069	2.14127	1.50555	1.52811	1.56527	1.43197	1.60041	5.24627	1.53443	1.74273	1.38925	4.35204	5.64851	6.22823	4.91104	3.62013	2.02838	3.713	2.51523	8.94689	4.26088	1.82145	13.9608	2.3912	3.11506	2.83581	2.41581	1.66053	2.01793	2.27888	2.48242	3.11321	2.98529	4.48374	4.26296	1.85635	2.49151	3.93247	4.2539	3.37176	2.90408	2.78817	2.65818	4.50134	6.52008
Female Squeezy 13	13a	F	2.42981	2.64053	2.56899	2.74696	1.62895	1.54854	1.78329	2.2019	1.70364	4.87927	1.62881	1.45627	1.49073	3.89317	4.64927	5.1174	4.48568	2.73105	1.91822	2.60605	2.51134	5.59022	2.87864	3.73701	10.7635	2.23638	2.61247	3.70366	1.98247	1.50727	1.69294	1.75176	2.84502	2.5106	3.64679	4.43932	4.18137	1.91526	2.0393	3.4809	5.0197	3.50894	2.36677	2.18051	3.40271	3.67922	5.50877
Female Squeezy 13	13d	F	2.52051	2.39836	2.84045	2.59952	1.76057	1.76157	1.76493	2.06165	1.90208	5.0758	1.68719	1.51419	1.71904	4.00123	4.8977	5.25433	4.89573	2.87833	2.01937	3.09691	2.15742	8.1132	5.35922	2.15792	14.6632	3.19858	2.26353	2.83085	2.13409	1.76095	1.22096	2.10883	3.15238	2.35101	3.0685	4.56523	4.59453	1.93437	2.43829	3.82411	5.0752	3.62121	2.10437	2.17896	3.21765	4.62069	6.00332
Female Squeezy 13	13g	F	2.31442	2.35417	2.63953	2.52678	1.58528	1.54267	1.7424	1.61777	1.48229	4.22187	1.56294	1.54998	1.4609	3.37915	4.08811	4.77393	4.47512	2.58378	1.50433	2.84974	1.92419	6.03138	3.2244	3.23148	11.335	2.43905	2.30704	2.38144	2.08357	1.19735	1.27908	1.48187	2.44889	2.39591	2.5535	4.29227	3.79304	1.64916	1.96497	3.32978	4.35618	3.01712	1.88481	2.03289	2.89908	3.52384	5.27099
Female Squeezy 13	13k	F	2.39889	2.36357	2.70893	2.41215	1.60649	1.58022	1.71243	2.031	1.5025	4.89311	1.73765	1.6401	1.50455	3.7318	4.90728	5.63065	4.53703	3.0873	1.81998	3.22178	2.40888	11.5772	5.06146	3.24222	19.1231	2.48235	2.14742	2.83703	2.22843	1.44745	1.43133	1.89644	2.53151	2.31249	3.3064	4.62889	4.28884	1.61627	2.00077	3.42336	4.11683	3.08429	2.25891	2.51077	2.61508	4.18065	5.82201
Female Squeezy 13	13o	F	2.60201	2.72359	2.61199	2.62162	1.67445	1.73067	1.61753	1.94184	1.51784	4.77852	1.81056	1.49204	1.4183	3.8444	4.38235	4.91282	4.19352	2.53965	1.84269	2.61221	2.30061	5.5784	4.26489	1.60733	10.4749	2.89673	2.05216	2.98361	1.71924	1.42588	1.63216	1.35183	2.98933	2.17308	2.84983	4.11525	3.90441	2.55292	2.07148	2.87862	3.75539	4.00216	2.36236	1.84287	2.27237	3.61662	5.21046
Female Squeezy 13	13r	F	2.64258	2.71912	2.60162	2.58998	1.59832	1.65925	1.82496	1.98869	1.69428	5.11117	1.68771	1.45498	1.49551	4.23441	5.1887	5.57014	4.13732	3.24603	1.94267	3.16735	2.40279	9.22868	4.12193	2.96048	15.5915	2.36435	2.38643	2.97026	1.53538	1.82692	1.79073	1.8477	2.60983	2.10523	3.23558	4.12243	4.4884	1.80975	2.10157	3.22681	3.98434	3.43258	2.49582	2.124	2.32629	3.93953	5.57488
Female Squeezy 13	13u	F	2.3281	2.62438	2.87134	2.4114	1.57057	1.60741	2.03389	1.66074	1.63132	5.10329	1.54044	1.69803	1.53955	3.74872	4.66112	5.71314	5.12247	3.11574	1.54538	3.29563	2.41751	8.74304	4.86746	2.25967	14.8875	2.30222	2.4201	3.13798	2.41439	1.59185	2.13458	1.2629	2.52743	2.67023	3.41303	4.63564	3.56991	1.89855	1.91721	3.56596	4.44866	3.42386	2.29868	2.4773	2.82661	3.43689	5.586
Female Squeezy 13	13b	F	2.60894	2.75194	2.68501	2.85766	1.70128	1.73127	1.94652	2.22827	1.50635	5.1243	1.75529	1.52501	1.56686	3.29376	4.20692	4.7544	3.70939	2.21813	1.98879	2.24975	2.50465	5.84974	3.17787	5.39004	13.5096	2.468	2.33371	2.93697	0.89725	1.73671	1.66249	1.0155	2.84086	2.13956	2.9082	3.74875	3.61782	1.91824	1.79089	2.90211	3.78167	3.4159	2.12275	1.76931	2.39139	3.27007	5.03848
Female Squeezy 13	13e	F	2.66499	2.60037	2.69811	2.56846	1.49212	1.57736	1.6637	1.92934	1.71387	5.1368	1.75409	1.44996	1.64614	3.67846	4.68733	5.35587	4.36142	2.78459	1.90275	2.9051	2.45077	6.81177	4.52175	1.22178	11.4488	2.75838	2.05255	2.93635	1.76917	1.73848	1.67892	1.34294	2.68283	2.46061	3.02273	4.31129	4.0079	1.81122	1.88734	3.32965	4.21597	3.48583	2.231	2.21109	2.50639	3.84931	5.50114
Female Squeezy 13	13h	F	2.55361	2.43214	2.63223	2.47067	1.55169	1.45746	1.62395	2.07118	1.76296	5.14208	1.8207	1.29695	1.41756	4.14557	4.72137	5.19051	4.42104	2.82328	1.8981	2.76786	2.42265	7.08896	6.66966	0.468941	12.6304	2.54783	2.52505	3.36374	1.53483	2.02769	1.57905	1.76308	2.83396	2.51668	3.67886	3.7637	4.31294	2.39892	1.96457	3.21106	4.6536	4.04253	2.40705	1.87233	2.95759	3.79654	5.61211
Female Squeezy 13	13l	F	2.40319	2.60928	2.5821	2.45449	1.72592	1.6887	1.74715	2.04983	1.44068	4.44199	1.68669	1.47128	1.61686	3.78973	4.31681	5.07435	4.26538	2.7939	1.52291	2.8796	2.19475	6.30808	4.7748	0.809356	10.8081	2.36907	2.36334	2.72892	2.00792	1.39215	0.926526	2.12011	2.70394	2.29616	2.953	4.39865	4.49281	1.94884	1.65229	3.1536	4.19898	3.36025	2.04561	2.17719	2.75836	3.82838	5.5524
Female Squeezy 13	13p	F	2.91934	2.78208	2.90488	2.26384	1.68234	1.75791	1.74466	1.61078	1.65425	5.27346	1.6262	1.42049	1.35673	3.89621	4.46984	5.17257	4.34997	2.95953	1.51031	3.06871	2.10386	7.13487	4.00762	0.233609	10.4746	2.41747	2.2892	2.60341	1.87662	1.68865	1.85135	1.55568	2.64394	2.30083	3.13816	4.09786	4.4591	2.17127	1.91157	3.29514	3.86478	3.75479	2.23342	2.12804	2.23248	3.69854	5.60973
Female Squeezy 13	13s	F	2.46117	2.56057	2.75199	2.5489	1.40391	1.53824	1.77865	1.88599	1.97342	4.901	1.58789	1.61927	1.33848	4.24304	5.11504	5.55544	4.70181	3.33175	1.78329	3.39847	2.15697	10.4626	10.0183	1.83737	17.7019	2.54935	2.27499	2.85498	2.0468	1.68015	1.99888	1.67918	2.78097	2.29336	3.19078	4.55393	4.12903	2.33909	2.07885	2.82891	4.10498	4.26573	2.90137	1.84551	2.13485	3.79668	5.40392
Female Squeezy 13	13c	F	2.9644	2.8058	2.75513	2.52522	1.61656	1.71133	1.729	2.08517	1.57797	5.11255	1.47825	1.59085	1.42496	3.85267	4.935	5.44304	4.60761	2.89285	2.04216	2.96901	2.47403	7.68766	5.76069	0.608715	12.3218	2.68813	2.33873	3.1829	1.70012	1.90258	1.69737	1.75293	2.88026	2.49329	3.61838	4.12597	4.71372	2.26201	1.85266	3.12026	4.49003	3.76777	2.2703	1.95277	2.95382	4.15139	5.78809
Female Squeezy 13	13f	F	2.70448	2.41418	2.79887	2.32468	1.65737	1.55645	1.88562	1.96942	1.76462	4.82293	1.40523	1.40477	1.47288	3.90685	5.18171	5.69678	4.72163	2.97218	2.20953	3.10425	2.59253	8.41783	4.06018	0.984346	12.9944	3.04069	2.17918	3.15957	1.89249	1.8377	1.93463	1.31659	2.94248	2.53746	3.46019	4.05653	4.01082	1.88942	2.50954	3.81527	4.60104	3.56096	2.61099	2.64832	2.84148	3.9857	5.54616
Female Squeezy 13	13j	F	2.47704	2.59684	2.31841	2.12331	1.30249	1.45334	1.61397	1.70363	1.63258	4.84691	1.4405	1.29553	1.11353	3.86495	4.51682	5.41188	4.78682	3.09389	1.42294	3.22422	2.18766	9.58317	4.01649	0.804968	13.8416	2.1913	2.48796	2.86048	2.13689	1.75338	1.96241	1.45512	2.54978	2.09516	3.11807	4.13972	3.93172	2.14582	1.83356	3.1341	4.02226	3.71271	2.31544	2.04727	2.43925	3.30649	5.37487
Female Squeezy 13	13n	F	2.46118	2.55605	2.63803	2.56641	1.67871	1.5427	1.6258	2.13009	1.5075	5.0015	1.70401	1.48079	1.42038	3.97489	4.40154	5.31304	4.06191	2.77317	1.62837	2.92277	2.39027	5.92335	4.25806	1.07818	10.2231	2.7098	2.63678	2.51287	1.41254	1.80564	1.49737	1.73878	2.74007	2.43099	3.02624	3.97876	4.09961	2.43245	1.84081	3.50331	3.81375	3.81479	2.05354	2.27583	2.37169	3.68279	5.76906
Female Squeezy 13	13q	F	2.99751	2.61371	2.78559	2.72244	1.84301	1.61745	1.6457	1.82682	1.57445	4.72746	1.30116	1.88782	1.35636	3.30637	4.49921	4.84124	3.97963	2.37698	2.12223	2.45449	2.38675	6.54674	7.2144	0.924985	12.2571	2.63144	2.17532	2.89572	0.926937	1.65959	1.54807	1.12666	2.49197	2.12009	3.04786	3.59372	4.07586	2.1045	1.9248	2.65754	3.68136	3.67436	2.57794	1.82364	2.10833	3.40942	4.79493
Female Squeezy 13	13t	F	2.42921	3.02295	2.69502	2.47939	1.63202	1.6604	1.90551	1.67477	1.81249	5.3285	1.72824	1.61955	1.42622	4.10014	4.74411	5.77245	4.76905	3.12151	1.6226	3.19312	2.57933	9.78663	6.63618	1.29405	17.0132	2.42415	2.66344	3.2061	1.97063	1.69556	2.10408	1.39734	2.99326	2.49438	3.56134	4.34786	3.82593	2.1956	2.25544	3.76007	4.57365	3.83711	2.50933	2.4435	2.79813	3.52759	5.85012
Female Twin 12	12a	F	2.33504	2.86126	3.04452	2.60938	1.46326	1.65643	1.61065	1.46726	1.52431	4.41899	1.44432	1.42649	1.55964	3.92283	5.00377	5.38045	4.09856	3.04865	1.95512	3.07075	2.30971	8.8885	1.48784	8.45186	17.7452	2.4877	2.18333	2.75925	1.80925	1.28838	1.40442	2.31159	3.1482	2.01427	3.11139	4.35045	4.64311	1.7408	2.15179	3.76209	3.82835	3.11755	2.27486	2.79457	2.31907	4.41435	5.71941
Female Twin 12	12d	F	2.36096	2.4541	2.85171	2.52207	1.80142	1.38784	1.40993	1.60404	1.39718	4.19237	1.26896	1.35089	1.39408	3.61185	4.68785	5.11022	4.04604	2.91953	1.76832	2.97583	2.13439	7.83626	3.4236	4.12059	14.526	2.20587	2.18835	2.55905	1.67739	1.61404	1.22874	2.08258	2.30418	2.40531	3.06452	4.16829	4.44246	1.59022	2.27379	3.60984	3.89525	2.81216	2.37236	2.6558	2.5048	3.97485	5.2846
Female Twin 12	12h	F	2.34644	2.66752	2.97171	2.57465	1.41056	1.60088	1.42336	1.54284	1.59372	4.2303	1.52189	1.39048	1.49774	3.47415	4.51212	4.97664	3.92092	2.78251	1.72961	2.85607	2.12056	6.04129	3.43601	3.03932	11.5038	2.23966	2.03898	2.50922	1.59861	1.50113	1.37342	1.73579	2.62157	1.97583	2.94788	4.12084	4.08223	1.44824	2.24954	3.59341	3.75626	2.89447	2.2661	2.53594	2.16713	3.68183	5.02744
Female Twin 12	12l	F	2.52401	2.50581	2.52341	2.2905	1.63093	1.71086	1.53489	1.53783	1.52541	4.69745	1.72664	1.41748	1.52009	4.4058	5.30757	5.87013	4.44407	3.33707	1.9705	3.41026	2.45987	13.1357	1.86141	4.74779	18.943	2.84194	2.41516	2.78915	2.20971	1.55392	1.80808	1.87438	2.85496	2.30689	3.00427	4.44513	4.35146	1.91517	2.09119	3.48953	3.96774	3.41046	2.21123	2.35483	2.51089	4.12787	5.83602
Female Twin 12	12o	F	2.05365	2.70648	2.71952	2.6763	1.32557	1.49902	1.53087	1.63321	1.40266	4.51659	1.67551	1.32557	1.38309	4.22337	5.00057	5.15677	3.78277	3.14127	1.85931	2.94552	2.21125	9.4855	4.49565	10.9153	23.5759	2.11341	2.52568	2.80887	1.45221	1.68549	1.34035	2.14558	2.92118	2.25768	2.92698	4.12845	4.12546	2.22618	2.46762	3.51265	3.5965	3.48241	2.85003	2.71195	2.19649	3.76427	5.12639
Female Twin 12	12r	F	2.16197	2.44772	2.73964	2.16273	1.35769	1.63074	1.43862	1.39906	1.40623	4.2475	1.52641	1.35876	1.42316	3.86616	4.71722	5.2528	4.35561	3.1474	1.56981	3.27168	1.98113	7.82788	3.51162	1.88569	12.265	2.36916	2.04025	2.41887	2.49608	1.05769	1.25162	2.39281	2.5441	2.23799	2.84632	4.59178	4.55083	1.77031	2.45597	3.79279	3.89478	2.99584	2.47786	2.90552	2.49502	4.30359	5.67237
Female Twin 12	12u	F	1.89713	2.64937	2.98574	2.73928	1.23121	1.42074	1.67312	1.61862	1.56851	4.01154	1.30362	1.25737	1.38349	3.70487	4.55843	4.84287	4.04485	2.84625	1.71218	2.85606	1.98681	6.99681	5.24056	6.56774	17.1488	2.22204	2.1213	2.65537	1.6531	1.48279	1.3058	1.70161	3.02379	2.28486	2.88071	4.32692	3.56259	1.59425	2.16034	3.32916	4.07775	3.14307	2.50624	2.42578	2.51073	3.36435	4.59111
Female Twin 12	12b	F	2.004	2.37266	2.73203	2.48539	1.14557	1.33303	1.35699	1.43231	1.32481	4.21757	1.48621	1.49037	1.49281	3.76733	4.70714	4.92493	3.93673	3.05964	1.6475	3.03671	1.88821	6.94379	3.23986	4.9906	13.7493	2.01515	2.07576	2.44856	1.90679	1.22395	1.614	1.91974	2.53133	1.85373	2.65271	4.3745	3.91563	2.03333	2.36647	3.4405	3.34061	3.16777	2.69645	2.8238	2.03796	3.65389	4.85493
Female Twin 12	12f	F	2.03961	2.88153	2.43253	1.92762	1.14154	1.21637	1.33494	1.23622	1.31472	4.19549	1.67044	1.05333	1.28605	4.44753	4.54286	5.15863	4.072	3.36779	1.17507	3.31857	1.84006	11.4767	2.48793	3.26705	16.6471	2.23346	2.10074	2.37456	1.98056	1.3807	1.65613	2.02859	2.77898	1.97968	2.80824	3.84218	4.03833	2.02194	2.04864	3.06733	3.51568	3.17289	1.95893	1.98599	2.30621	3.42543	5.10295
Female Twin 12	12i	F	2.23585	2.35475	2.69444	2.17711	1.25361	1.49465	1.52222	1.67072	1.38527	4.06165	1.48596	1.25748	1.60298	3.81278	4.92507	5.07967	3.86526	2.92862	1.99645	2.96011	2.11956	8.27118	2.64761	3.15632	13.2332	2.50844	2.15091	2.47484	1.77612	1.34398	1.45956	1.68114	2.83813	2.13072	3.04184	3.9334	3.90363	1.74449	2.33965	3.71067	3.74343	3.01357	2.4287	2.83215	2.35944	3.76618	4.9439
Female Twin 12	12m	F	2.18038	2.55894	2.58938	2.37999	1.27413	1.3281	1.52411	1.36866	1.33719	4.34445	1.66749	1.5778	1.6736	3.94409	4.91444	5.36348	4.4305	3.06627	1.84817	3.15721	2.20627	10.0588	2.95687	6.60585	18.678	2.48007	2.43502	2.69531	1.86862	1.60078	1.35741	2.0087	2.94861	2.15602	2.91102	4.06098	4.16996	2.27829	2.33648	3.4257	3.64401	3.54455	2.74207	2.72976	2.30684	4.06098	5.60652
Female Twin 12	12p	F	2.53999	2.52777	2.78217	2.44048	1.41724	1.45118	1.41724	1.45069	1.45179	4.10231	1.23003	1.43103	1.47345	3.11763	4.4907	4.95085	3.89842	2.40106	2.08964	2.54936	2.40149	5.00819	2.04218	2.77051	9.1573	2.61227	2.14892	2.6301	1.71163	1.21948	1.3103	1.44922	2.82058	2.36026	2.84644	4.06403	3.9889	1.53024	2.53651	3.90455	3.9318	2.73879	2.25939	2.72011	2.52539	3.83987	5.2023
Female Twin 12	12s	F	2.35101	2.62057	2.92552	2.47507	1.42287	1.57161	1.70461	1.8678	1.44163	4.29852	1.38199	1.62893	1.67107	3.45329	4.61152	5.15584	4.29551	2.73146	1.88006	2.87731	2.27852	6.65601	4.63712	1.83053	12.2793	2.44331	2.30576	2.68053	1.85133	1.40551	1.30833	1.62893	2.69625	2.39659	3.06805	4.1728	3.97593	1.75531	2.48207	3.69863	3.95044	3.07184	2.58248	2.72303	2.5121	3.8056	5.35436
Female Twin 12	12v	F	2.20075	2.75379	2.97119	2.6026	1.59434	1.49403	1.55409	1.42113	1.70183	4.59764	1.73256	1.4148	1.63831	4.17257	5.0501	5.48908	4.37934	3.3125	1.73759	3.35662	2.13246	11.8542	4.43686	10.8761	25.986	2.45175	2.14039	2.65152	1.44045	2.04922	1.7032	1.88183	3.08325	2.01913	2.87453	3.90674	4.07371	1.55123	2.55739	3.81585	4.11777	3.15104	2.50396	2.70913	2.418	3.94573	5.44465
Female Twin 12	12c	F	2.20941	2.67482	2.68687	2.24825	1.56492	1.33638	1.48497	1.25497	1.47153	4.14527	1.66915	1.47257	1.51793	3.80468	4.97294	5.33412	4.11975	3.04308	1.92985	3.06434	2.26978	9.08299	3.46987	3.65816	15.6066	2.34591	2.20907	2.74526	2.00301	1.14693	1.35046	2.29926	2.85888	2.13436	3.0083	4.15623	4.50058	1.47038	2.38278	3.56713	3.81299	2.79935	2.29218	2.43289	2.39432	4.32605	5.58329
Female Twin 12	12g	F	2.68318	2.606	2.56741	2.48986	1.35313	1.64596	1.73862	1.43281	1.41607	4.38817	1.53933	1.50532	1.50532	4.0296	4.99485	5.14616	3.85501	3.06019	1.93466	3.02557	2.12059	7.92823	2.78842	2.84317	12.7904	2.46604	1.99909	2.61698	1.53533	1.59937	1.46685	1.99088	2.485	1.99537	2.66752	3.99819	4.65485	2.13183	2.46143	3.55387	3.44885	3.27049	2.57146	2.69219	2.03562	4.01687	5.14222
Female Twin 12	12j	F	2.30351	2.38688	2.86503	2.31693	1.37217	1.45503	1.53623	1.35129	1.68414	4.38469	1.4571	1.2479	1.43432	4.06793	5.01434	5.51403	4.29699	3.25511	1.75923	3.39347	2.12057	8.3387	3.27173	2.64966	13.3347	2.59935	2.21885	2.3348	2.25094	1.474	1.44031	2.33351	2.62671	2.44781	2.9054	4.54244	4.63242	1.90481	2.37999	3.70595	3.74842	3.48794	2.74059	2.81313	2.094	4.42823	5.86469
Female Twin 12	12n	F	1.87094	2.48968	2.86198	2.64381	1.32648	1.34052	1.65781	1.63995	1.6468	4.32004	1.40626	1.50333	1.69031	3.88769	4.85106	5.0894	3.93866	3.07453	1.77653	2.96097	2.12843	7.62787	4.08573	9.06452	19.3407	2.04519	2.00817	2.95059	1.96473	1.07944	1.23936	2.16144	2.80474	2.12661	2.95258	4.58473	4.02823	1.65207	2.2376	3.60797	3.73665	3.21434	2.67545	2.84329	2.0901	3.87371	4.98787
Female Twin 12	12q	F	2.3325	2.47874	2.81454	2.42824	1.53387	1.51143	1.3395	1.49721	1.52958	4.40135	1.44352	1.30509	1.60593	4.03589	4.88788	5.13259	3.83376	3.11208	1.7758	3.0361	2.0965	8.64728	3.99811	3.47569	15.3494	2.21285	2.11211	2.61927	2.03355	1.34237	1.39772	2.26613	2.4641	2.10405	3.03378	4.46115	4.5822	1.89087	2.55652	3.75614	3.72092	3.31851	3.07272	3.27773	2.30203	4.07631	5.30757
Female Twin 12	12t	F	2.03519	2.41096	2.94407	2.26444	1.43815	1.47631	1.51887	1.58258	1.53649	4.17377	1.47263	1.32411	1.46312	3.75672	4.86022	5.00026	4.21796	3.03882	1.8214	3.0702	1.93007	7.32054	2.68194	3.96044	12.8067	2.26367	2.05055	2.61673	2.0787	1.26775	1.43491	1.90204	2.6658	2.04184	3.01366	4.25513	3.91733	1.70533	2.52009	3.60093	3.83641	3.139	3.0278	3.10683	2.39557	3.87272	4.97505
Female White spots 9	9a	F	2.48142	2.16888	1.91156	2.12172	1.45901	1.66208	1.69259	1.60289	1.46767	4.42658	1.51133	1.32351	1.41421	3.73121	4.91722	5.80194	3.80229	2.80889	2.10833	2.90618	2.89576	7.46713	3.08912	1.06554	11.0399	2.7099	2.57568	2.90066	1.86586	1.24986	2.07462	1.25203	2.45919	2.51247	2.78073	3.95797	3.73162	1.98371	1.80844	3.3096	3.21066	3.35325	2.07608	2.11734	1.9154	3.74098	5.79684
Female White spots 9	9e	F	1.61167	1.55913	1.7219	1.85593	1.21036	1.29809	1.56155	1.55737	1.4293	4.11834	1.55043	1.2081	1.39655	3.96942	5.43049	6.0036	4.20413	3.26326	2.16723	3.35084	2.65276	8.67777	6.37009	0.0599532	13.8774	2.68165	2.2875	2.79953	2.07034	1.24471	1.37963	2.44412	2.60422	2.41619	2.7513	3.84279	4.0546	1.91127	2.05027	3.15397	3.2009	3.32923	2.37343	2.16784	1.82812	4.89469	6.37251
Female White spots 9	9h	F	1.82647	1.41539	1.63884	1.69501	1.36055	1.17849	1.47125	1.59606	1.3664	4.2458	1.66111	1.22013	1.40667	3.90142	5.92225	6.35126	4.45874	3.42338	2.49886	3.65869	2.69257	8.2152	2.41514	1.13343	10.9709	3.19631	2.12323	2.59247	2.38193	1.14688	1.62609	2.17717	2.84727	2.10189	2.55284	3.98527	3.97991	1.5103	2.83461	3.91721	3.30965	2.73861	2.50654	2.82864	1.97464	5.26708	6.58385
Female White spots 9	9k	F	1.82512	1.73078	1.61233	1.74534	1.29855	1.30019	1.34211	1.42597	1.38761	4.38511	1.59012	1.2549	1.45046	3.87745	4.88891	5.66261	3.86099	2.99383	1.89509	3.02641	2.6362	9.58473	3.66939	1.29943	14.0019	2.43276	2.44531	2.7946	1.75716	1.21332	1.80524	1.69316	2.34853	2.59165	2.68375	3.47671	3.51784	1.76139	2.12124	3.62679	3.40126	3.09252	2.32703	2.64314	2.05264	3.88547	5.78184
Female White spots 9	9n	F	1.62443	1.70265	1.80593	1.74506	1.3432	1.57393	1.43733	1.37783	1.21378	4.39059	1.6383	1.1681	1.39884	3.6241	4.32741	5.24902	3.77396	2.68627	1.64115	2.77725	2.47177	8.01012	4.86342	0.645589	12.8679	2.3798	2.42764	2.60312	1.72198	1.25334	1.59879	1.5867	2.46136	2.77661	2.64714	3.44884	3.21019	2.47775	1.52583	2.84613	2.94787	3.66931	2.03156	1.87313	1.89041	3.63234	5.63351
Female White spots 9	9p	F	1.62893	1.65622	2.08098	1.90125	1.21913	1.23302	1.46114	1.76755	1.13252	4.75296	1.63739	1.32619	1.4669	3.86961	4.80918	5.16591	3.91723	3.00574	1.80343	2.99544	2.17047	7.78208	4.47691	1.90242	13.2473	2.34783	1.94608	2.68897	1.8025	1.22397	1.80697	1.72192	2.27712	2.72868	2.57675	3.6767	3.33923	1.79142	2.26023	3.35613	3.53737	2.803	2.27264	2.47878	2.42735	3.90439	5.32973
Female White spots 9	9b	F	1.80007	1.87696	1.91725	1.89271	1.32569	1.4109	1.66604	1.79966	1.4259	4.34286	1.65345	1.26569	1.49126	3.92701	4.55158	5.23444	3.68037	2.85377	1.69781	2.85336	2.38108	7.31647	6.23004	1.11131	11.6622	2.35598	2.45409	2.58641	1.57555	1.13123	1.60392	1.81033	2.37142	2.59349	2.76862	3.45631	3.59388	1.79137	1.72027	3.34764	3.64926	3.19417	2.04119	2.27839	2.25452	3.69821	5.54666
Female White spots 9	9f	F	1.64133	1.70628	1.66693	1.92354	1.27234	1.40056	1.58642	1.90233	1.5035	4.6748	1.78028	1.43569	1.44606	4.17218	5.17677	5.94907	3.92102	3.24152	1.93525	3.24115	2.70792	8.03401	5.19137	0.948227	13.1044	2.50245	2.42797	2.85871	1.78537	1.48504	1.74086	2.11821	2.42994	2.43419	2.83151	3.7087	3.75637	1.75056	1.7847	3.12178	3.43595	3.23507	2.12048	1.97105	2.0198	4.2791	6.09871
Female White spots 9	9i	F	1.86308	1.91753	1.86002	1.97083	1.73203	1.67361	1.49251	1.49655	1.30852	4.81241	1.88922	1.26189	1.5345	3.88073	5.21714	5.87216	4.32702	3.15247	2.06467	3.34903	2.52313	9.64351	4.57197	2.30009	15.6621	2.84057	2.34713	2.55762	2.08636	1.34599	1.68564	2.27812	2.72552	2.37674	2.51012	3.96669	4.13179	1.82842	2.35224	3.41453	3.41617	3.09153	2.45441	2.46145	2.11527	4.93351	6.62367
Female White spots 9	9l	F	1.5542	1.47919	1.61004	1.51849	1.10614	1.20766	1.26133	1.22223	1.20795	4.36754	1.77946	1.16103	1.48026	3.62781	4.3469	4.93666	3.7616	2.73332	1.61357	2.76972	2.16694	6.27735	2.6365	0.830016	8.92744	2.13658	2.46595	2.4357	1.73335	1.36582	1.46478	1.61026	2.0934	2.72946	2.41335	3.18422	3.1644	2.23293	1.20991	2.45211	3.03468	3.43836	1.97145	1.44347	1.99207	3.51337	5.37537
Female White spots 9	9o	F	1.63985	1.50523	1.81592	1.75898	1.39047	1.27447	1.42347	1.53566	1.23515	4.35488	1.64471	1.27774	1.60327	3.58629	4.53878	5.27598	3.69285	2.71859	1.82019	2.77377	2.50221	5.09582	2.26811	0.958647	7.43227	2.39036	2.28419	2.6748	1.71692	1.09767	1.39502	1.8858	2.21476	2.84905	2.76845	3.47547	3.52425	1.80268	2.02654	3.58317	3.45174	2.97531	2.2042	2.67131	2.24335	4.00437	5.72693
Female White spots 9	9q	F	1.82156	1.84249	2.17987	1.90327	1.19017	1.50649	1.68766	1.67183	1.64621	4.77752	1.67461	1.62264	1.86115	3.90728	4.98421	5.15489	4.09229	2.87656	2.10765	2.91085	2.24404	6.93915	3.07254	1.857	11.2403	2.68752	2.26834	2.75099	1.65427	1.21217	1.79558	1.55179	2.64176	2.81038	2.81277	3.49857	3.36846	2.18673	2.30167	3.48202	3.65824	3.77132	2.90618	2.60438	2.01228	3.91041	5.29948
Female White spots 9	9d	F	1.86442	1.92003	1.86442	1.89374	1.33769	1.42428	1.70924	1.52276	1.46439	4.91014	1.68586	1.20487	1.32424	3.92932	5.34932	6.01766	3.76712	2.9335	2.41582	2.96046	3.0572	8.92728	3.04796	2.91416	14.3915	2.893	2.48361	3.14921	1.52566	1.70249	1.81462	1.90158	2.90803	2.52562	3.1844	3.41828	3.76595	2.09805	2.24842	3.48867	3.07103	3.52405	2.55428	2.4967	1.77947	4.5966	6.37251
Female White spots 9	9g	F	2.01315	1.80688	1.71109	1.78813	1.57895	1.56638	1.63386	1.60378	1.4268	4.42601	1.72679	1.17433	1.39465	3.83937	4.8272	5.47885	3.93213	2.74055	2.08665	2.83905	2.63981	5.84685	1.68099	1.71858	8.53367	2.83181	2.49041	2.78082	1.8601	1.21465	1.6007	1.80961	2.52727	2.65932	2.73062	3.52858	3.81354	1.97318	2.2919	3.67119	3.64572	3.34864	2.57104	2.73731	2.22832	4.27065	6.07151
Female White spots 9	9j	F	1.8776	1.71045	1.83952	1.74245	1.35661	1.45367	1.65755	1.6162	1.45141	4.42055	1.75361	1.57377	1.70509	3.53492	4.61285	5.21491	3.87793	2.83758	1.77528	2.9321	2.28281	6.03389	2.72407	0.641781	8.62636	2.27232	2.27399	2.46923	1.59729	0.92257	1.4482	2.06828	2.07228	2.60605	2.53458	3.27907	3.93836	1.68434	1.59402	2.97117	3.25361	3.10614	2.00808	1.80008	1.92284	4.19067	5.8241
Female White spots 9	9m	F	1.73609	1.55515	1.79286	1.87842	1.40486	1.45485	1.36263	1.62215	1.11731	4.4454	1.67521	1.24971	1.45521	3.55166	4.07467	4.9377	3.61817	2.45248	1.62218	2.52289	2.4148	5.69259	3.66875	1.10795	9.67021	2.41772	2.38877	2.60338	1.81829	0.99618	1.66563	1.34399	2.12655	2.69812	2.60371	3.64064	3.07737	1.99432	1.49387	3.12661	3.41294	3.08304	1.81508	2.2786	2.32563	3.42883	5.45232
Female White spots 9	9c	F	1.88914	2.01924	2.10539	1.99513	1.48492	1.52579	1.66238	1.56707	1.47702	4.95776	1.44351	1.43167	1.52544	3.90151	4.94633	6.10656	3.54447	2.78096	2.16537	2.74231	3.36426	8.77874	3.57293	3.01122	15.254	2.56498	2.93047	3.43043	1.10255	1.68642	2.2981	1.03726	2.84526	3.17868	3.65665	3.08745	2.92618	2.0348	2.0039	3.90816	3.54036	3.48373	2.27722	2.75362	2.23567	3.41925	5.93884
Female White spots 9	9r	F	1.74817	1.76945	1.81356	1.82679	1.34246	1.39276	1.49455	1.49698	1.46409	4.54441	1.68013	1.24006	1.4296	3.67463	4.93706	5.24345	3.56398	2.7525	2.18457	2.7376	2.50585	6.66914	2.95197	1.92693	10.7887	2.58689	2.03832	2.81719	1.47963	1.28224	1.60685	1.96543	2.72546	2.2648	2.7651	3.264	3.68626	1.54828	2.04817	3.29951	3.47474	2.99988	2.25668	2.32232	2.06314	4.41808	5.75166
MALE 3 DOG 18	1B	M	2.68857	2.66414	3.25249	2.61493	1.44202	1.86911	1.86127	1.65202	1.11291	5.55141	1.06099	1.64623	1.2857	5.09451	5.99915	5.93435	4.94678	4.01757	1.98158	3.95457	1.97977	8.56508	1.9136	3.60888	12.772	2.61207	2.61527	2.76501	2.05159	2.2854	2.40061	2.54725	2.59406	2.85742	3.18195	4.64197	5.22375	2.80412	2.70253	3.38709	3.73956	3.77723	2.94611	2.63175	2.64459	4.65341	6.00711
MALE 3 DOG 18	1C	M	2.54034	2.9715	2.88541	2.47529	1.66766	1.80831	1.8693	1.75446	1.25987	5.31735	1.25027	1.87302	1.61686	3.82609	4.53557	5.45187	4.74095	2.99595	1.53962	3.30074	2.15113	6.23526	2.83728	1.88476	9.90516	2.56612	2.68266	2.3774	1.64767	1.95225	1.66599	1.52891	2.87802	2.54216	3.20594	4.12212	4.0541	2.05453	2.43766	3.90193	4.59114	3.13739	2.31753	2.8556	3.33866	3.54081	5.64169
MALE 3 DOG 18	1D	M	2.82994	2.89862	3.34166	2.97971	1.61846	2.06673	1.87759	2.15842	2.04391	5.62628	2.12557	1.66334	2.20283	4.70089	5.92939	6.47295	4.78148	3.51965	2.40973	3.57135	2.9016	9.61882	6.04301	2.39137	17.0121	2.89801	3.51606	3.09415	1.97462	1.93358	1.71044	2.13787	2.99204	4.00982	3.53573	4.94836	4.95101	2.2258	2.93841	4.86968	5.0127	4.09363	3.43532	3.42086	2.96907	4.6681	6.92478
MALE 3 DOG 18	1E	M	2.53497	2.75142	2.83358	2.65703	1.60051	1.91218	1.76324	1.8376	1.26786	5.2438	1.79982	1.84114	1.91147	4.28636	5.35179	5.72081	4.09137	3.03774	2.31405	3.1061	2.61471	8.18462	5.04024	2.14595	14.4407	3.08675	2.57861	2.79304	1.45997	1.75336	2.01142	1.3486	3.1371	2.77196	3.22131	4.10998	3.80029	2.09225	2.23248	3.54761	4.05009	3.34355	2.28595	2.49515	2.83601	3.94211	5.70612
MALE 3 DOG 18	1G	M	2.83012	2.95574	3.08649	2.43696	1.44584	1.86735	1.80941	1.6026	1.34371	5.35205	1.59277	1.75453	1.38229	4.31965	4.89225	5.34918	4.34715	3.21543	1.67683	3.2551	2.09408	8.71313	2.99742	1.66946	12.9192	2.43766	2.71236	2.51317	1.80072	1.55613	1.78965	1.95389	2.58816	2.84632	3.24795	4.23178	4.74718	2.50026	2.83322	3.95223	4.0548	3.56993	2.83898	2.90398	2.73707	3.85441	5.73755
MALE 3 DOG 18	1H	M	2.34954	2.65063	3.00284	2.5427	1.65524	1.6888	1.87641	2.37295	1.67243	5.60773	1.93016	1.73617	2.11092	4.89774	5.95038	6.62362	4.58252	3.7154	2.23498	3.75377	2.86986	8.42308	2.44369	3.76537	13.8849	3.08622	2.69559	3.05298	1.97063	1.89507	1.77285	2.07465	3.23901	2.66996	3.8409	4.48454	4.39202	2.61664	3.45074	4.80798	4.11272	3.99396	3.46874	3.77906	2.44059	4.55555	6.48486
MALE 3 DOG 18	1I	M	2.56885	2.54747	2.89925	2.40282	1.49989	1.77147	1.56955	1.77392	1.54628	5.69151	1.83929	1.93385	2.15777	4.76811	5.45401	5.69922	4.22235	3.44937	2.00464	3.29678	2.40244	9.4737	2.85881	3.22632	14.9292	2.51052	2.85134	2.92742	1.16192	2.24926	1.82447	2.00858	2.4818	2.60067	3.49044	3.56235	4.50279	2.50713	2.40434	3.50466	3.71474	3.8992	2.83951	2.47019	2.25255	3.94566	5.76633
MALE 3 DOG 18	1J	M	2.73178	3.10086	3.44342	2.78512	1.86331	2.08294	1.90731	1.9428	1.74036	5.42399	1.78802	1.93367	2.26217	3.88616	5.18452	5.77352	4.82701	3.07207	2.11245	3.30693	2.46659	6.04436	3.20633	2.35105	10.38	2.96033	2.47659	2.77258	1.97737	1.71023	1.85139	1.35369	3.45905	2.28165	3.32443	4.67733	4.08199	1.91507	3.0684	4.34009	4.59109	3.35585	2.69467	2.95193	2.86625	4.12914	5.96951
MALE BOB 16	1E(COPY)	M	3.03687	3.50992	3.71228	3.18656	2.20497	2.02073	2.19918	2.04597	2.2394	6.44223	2.35379	2.07076	2.34619	5.05384	5.75889	5.95335	4.61594	3.82409	1.9348	3.71246	2.24089	11.206	2.47819	8.46783	20.9894	2.60712	2.62831	2.88406	2.13324	1.8449	2.41687	1.87013	3.09768	2.71424	3.37886	5.303	4.90661	2.01296	2.08	3.71232	4.47395	4.21545	2.93872	2.46806	2.23459	4.12338	5.98369
MALE BOB 16	1B	M	2.73306	2.98656	3.32435	2.53075	1.80656	1.93873	2.21624	1.8799	2.12542	6.62424	1.95946	2.21758	2.02777	4.92487	5.82739	6.17988	4.66221	4.00192	1.82547	3.93694	2.24294	9.97565	2.84178	2.50723	14.4633	2.33703	2.74238	2.62029	1.97429	2.04194	2.47033	2.12089	2.66654	2.91719	3.45801	4.33764	4.83984	1.89583	2.30243	3.87314	4.17905	3.83051	2.78158	2.34892	2.10404	4.25256	6.20732
MALE BOB 16	1D	M	3.06063	2.99304	3.44572	3.00952	1.87597	2.06622	2.06935	1.9949	2.47163	6.32902	1.9266	1.82039	1.8199	5.40155	6.32725	6.13974	4.09768	3.43088	2.89638	3.15934	2.98039	8.896	4.9261	3.15742	16.3374	3.25208	3.04684	3.6415	1.79957	1.59658	2.78678	1.38322	3.43408	2.62424	4.21398	4.7873	4.20825	2.73013	2.52254	3.62936	4.42558	5.19175	3.55696	2.33073	2.13758	3.87946	5.73043
MALE BOB 16	1G	M	2.88024	3.22402	3.37589	3.17715	2.03391	2.20051	1.94348	2.12004	2.10141	6.48557	2.04138	2.31774	2.14459	4.86603	5.85248	6.60363	5.07584	3.67722	2.17526	3.75086	2.85277	8.56122	3.70496	5.1733	16.0234	2.87009	3.40396	3.16194	2.15859	1.65008	2.54001	1.71271	3.23189	3.12165	3.37401	5.32088	4.58962	2.25009	2.4594	4.42889	4.65628	4.2688	2.99014	2.91536	2.6045	4.29162	6.90122
MALE BOB 16	1J	M	2.94609	3.2139	2.92804	2.81437	1.9015	2.0638	2.05032	1.92571	1.98062	6.17657	1.98738	2.03645	2.2477	5.25087	6.15606	6.74503	5.22166	4.08809	2.06798	4.08322	2.66181	10.3706	5.03371	1.68177	16.0098	2.8803	2.87596	3.22903	2.09269	1.91619	2.8663	1.72806	3.04456	2.9526	3.13295	4.8502	4.67104	2.38068	2.73346	4.18313	4.47801	4.25828	3.25299	3.00197	2.49938	4.27534	6.52141
MALE BOB 16	1M	M	2.6886	2.92473	3.0401	2.92249	1.70684	1.87048	2.04257	1.99396	1.93723	6.05484	2.42434	1.93497	2.12763	5.05644	5.7684	5.92052	3.97535	3.61919	2.14922	3.33069	2.58983	9.01465	4.52895	4.96842	17.2668	2.50168	2.64805	3.19372	1.64454	1.51604	1.6467	2.32538	2.75884	2.63345	3.26188	4.52965	4.9956	2.23829	2.64801	3.78234	3.92425	3.99799	3.14512	2.64738	2.00821	4.42311	6.14405
MALE BOB 16	1O	M	2.84374	3.45421	3.41665	3.2426	1.67539	2.14061	2.24663	1.9777	2.14468	6.48826	2.28396	1.70226	1.78465	5.58141	6.35756	6.49286	4.44414	3.82971	2.52786	3.48568	3.00718	9.75547	4.95357	6.96049	20.2246	2.85824	3.18132	3.79706	1.97013	1.71609	2.70477	1.73662	3.47905	2.93329	3.8612	5.21195	4.4972	2.78743	2.99589	4.18635	4.43592	4.67568	3.5376	2.80828	2.38175	4.07678	6.25402
MALE BOB 16	1A	M	2.74925	3.26976	3.50662	2.7193	1.66275	1.93908	2.01216	1.93214	1.85704	5.7457	1.84687	2.12936	1.98177	4.58624	5.30393	5.50903	4.41022	3.49991	1.80401	3.42728	2.08175	7.72904	3.98575	2.13991	13.2726	2.42261	2.42655	2.76453	1.63885	1.69832	2.03388	1.96146	2.85893	2.38368	3.36028	4.35759	4.69534	1.79222	2.62466	3.76205	4.20236	3.58668	2.89663	2.61012	2.35369	3.9498	5.5362
MALE BOB 16	1C	M	2.69619	2.89382	3.13965	3.06382	2.08722	1.8266	2.32843	1.81637	1.9806	6.64378	2.54761	2.1114	2.31446	5.2022	6.05348	6.16094	5.09645	3.97944	2.07403	3.9115	2.24944	9.47352	3.68408	5.65958	17.1334	2.80849	2.63398	3.15501	2.31964	1.72772	2.2406	2.35409	3.03536	2.69206	3.13735	5.3757	5.04926	2.30395	2.51896	3.55273	4.6939	4.17937	3.02763	2.2721	2.7152	4.82569	6.55114
MALE BOB 16	1F	M	2.64686	3.12081	3.34064	3.2872	1.64151	2.12856	2.27275	2.00968	2.14027	6.32101	1.9273	2.10581	1.92603	5.43431	6.2293	6.8291	5.40974	4.25199	1.97731	4.22692	2.60219	12.0824	8.8446	7.34376	26.6705	2.8318	2.92478	3.28535	2.02554	2.2234	2.43175	2.15546	3.0888	2.95402	3.27894	5.30459	4.74067	2.51472	2.49821	3.97593	4.56671	4.5419	3.24907	2.74906	2.42674	4.38	6.51221
MALE BOB 16	1H	M	2.78596	2.98765	2.95406	3.13535	1.7053	1.91722	2.05361	1.79028	2.0916	6.12427	1.96315	1.83089	1.84095	4.87525	5.91637	6.35857	4.64726	3.6095	2.30687	3.51738	2.84119	9.49624	3.22945	7.384	18.6421	2.75274	3.1887	3.30384	1.9334	1.75892	2.32559	1.74575	3.06475	2.92532	3.35786	5.06851	4.52273	2.30905	2.60865	4.02537	4.53875	4.26254	3.24163	2.65367	2.46756	4.19242	6.43669
MALE BOB 16	1L	M	3.01385	3.39094	3.20134	2.541	1.97311	1.92022	1.99321	1.97647	1.99751	6.40306	2.14929	2.22173	2.04692	4.57535	5.60988	6.2274	4.64166	3.45837	2.15151	3.33035	2.89705	8.83387	2.16751	2.83316	13.4743	2.4865	2.94097	3.61946	1.68696	1.63429	2.36451	1.44461	2.94332	3.14226	3.93611	4.21804	4.447	2.12469	2.88343	4.10041	4.42509	4.03015	3.39869	2.86438	2.52411	3.82231	6.15592
MALE BOB 16	1N	M	2.73842	2.97056	3.19191	2.83611	1.61827	1.90704	1.93211	1.8583	1.95135	5.70553	1.82569	2.35539	2.08522	4.64149	5.7401	5.84827	4.50563	3.59398	2.14613	3.54966	2.29862	7.6913	3.24977	3.34955	12.8886	2.71111	2.3309	2.91756	1.84685	1.47711	2.4066	1.5247	3.03653	2.38364	3.02736	4.67498	4.22342	2.08588	2.76474	3.95175	4.05441	3.81351	3.00131	2.76147	2.10793	3.79751	5.22207
MALE BOB 16	1I	M	2.71538	3.17564	3.33586	3.10916	1.89006	2.02121	2.00139	2.1168	1.79909	6.29561	2.03857	2.30614	2.32536	5.45132	5.967	6.27925	5.07843	4.17048	1.79652	4.00932	2.26993	9.73206	3.80856	5.99136	17.8724	2.55193	2.8132	3.18186	2.03917	1.71448	2.1168	2.70192	3.09471	2.52417	3.16433	5.14637	5.3617	2.58497	2.32968	3.64394	4.35609	4.27344	2.96292	2.62986	2.55703	4.5386	6.35662
MALE COMANCHE	17A	M	2.37947	2.75772	2.77091	2.92053	1.77193	1.77083	1.5715	2.0175	1.79215	5.79405	1.5526	1.85709	1.73368	4.23628	5.52393	6.00407	4.12083	3.35685	2.16708	3.37596	2.62812	7.74065	5.12078	3.78494	15.1454	2.65001	2.45594	2.80701	1.97169	1.90029	2.25346	1.7323	3.0834	2.05659	3.12499	4.73209	4.11176	1.71516	2.25777	3.99991	3.91802	3.30277	2.40909	2.78286	2.13997	4.2074	5.93822
MALE COMANCHE	17B	M	3.08849	2.85136	3.3822	3.30694	2.02099	1.96268	2.09047	1.91747	1.19129	5.54856	1.9065	1.84612	1.69917	4.19628	5.27873	5.80077	4.1487	2.79529	2.48344	2.88578	2.91498	9.90223	4.31143	9.46996	22.8138	3.33153	2.6598	3.10051	1.60902	1.75069	1.42685	1.8095	2.93812	2.9091	3.39301	4.91339	4.78869	2.47996	2.74354	4.20274	3.85645	3.65214	2.93705	3.47668	2.68076	4.50415	6.2575
MALE COMANCHE	17C	M	2.77433	2.92706	3.17635	2.61253	1.88826	1.87799	1.98368	1.85985	1.69678	6.05136	1.81582	1.99623	1.8876	4.13074	5.71303	6.43679	5.22844	3.37135	2.34168	3.68299	2.7538	11.1432	7.35031	0.119733	17.9116	3.42073	2.49381	2.88461	2.0061	2.20442	2.00735	1.56009	3.66754	2.58209	3.4846	4.60572	4.31777	2.51246	2.89506	4.36234	4.34997	4.09042	2.99376	3.29134	2.65602	4.77336	6.65368
MALE COMANCHE	17D	M	2.46682	2.96383	3.15206	2.81494	1.43265	1.98927	2.00453	1.79559	1.46102	5.19662	2.22405	1.57206	2.0058	4.50033	5.18013	5.63094	4.20335	3.15909	2.02104	3.19219	2.43875	10.8516	3.36368	10.0519	23.3342	2.87858	2.72034	2.71289	1.78836	1.49008	1.52923	1.9102	3.08306	2.92204	3.20122	4.59771	4.31845	2.66234	2.75434	4.06184	3.74256	4.01151	3.13623	3.2212	2.2844	4.11137	5.97041
MALE COMANCHE	17E	M	2.84388	2.88651	3.46797	3.00125	1.98606	1.63754	2.05734	2.14317	1.64891	5.53359	1.39346	2.24117	1.48552	3.99172	5.04152	6.01475	4.86091	2.82695	2.21457	3.11663	2.89812	8.03834	6.61812	2.59166	16.4324	3.22391	3.09092	2.95787	1.80012	1.72552	1.60697	1.63319	3.29567	3.04762	3.55616	4.78616	4.33204	2.45565	2.79046	4.79968	4.64115	4.00476	2.93128	3.6818	2.99232	3.9551	6.14505
MALE COMANCHE	17F	M	2.80757	2.69521	2.81236	2.81443	1.72224	1.88553	2.0307	1.90458	1.57072	5.45804	1.77276	1.74747	1.79904	4.17749	5.494	5.60064	4.0354	2.85609	2.63791	2.87008	2.73056	8.59669	5.65049	2.82972	16.3811	3.19509	2.57339	3.07805	1.90015	1.47695	1.59869	1.74039	3.31353	2.59877	3.19696	4.71151	4.52425	2.1963	2.73389	4.01708	4.17567	3.71544	2.98196	3.04276	2.60657	4.49526	5.91186
MALE COMANCHE	17H	M	2.28124	2.72418	2.79159	2.45672	1.46163	1.84351	1.72109	1.7063	1.47583	4.94396	1.5773	1.7644	1.59858	4.21313	5.2503	6.00828	4.81528	3.41505	1.83525	3.6017	2.40659	12.7444	3.11954	8.10037	22.7551	2.61897	2.67992	2.66079	2.08218	1.76866	1.68448	1.91299	3.04194	2.38513	3.05819	4.52733	4.13217	1.97948	2.57049	3.93837	4.066	3.35808	2.68296	2.93854	2.59238	4.00841	5.88549
Male Declawed 6	6e	M	2.647	2.42943	2.57823	2.59057	1.96221	1.7738	1.8475	1.97159	1.71141	5.69219	1.96133	1.58667	1.50353	4.72299	5.66088	6.32456	3.96688	3.30415	2.35673	3.37517	2.94939	9.4952	4.28097	0.904237	14.1771	2.97405	3.75055	2.78389	2.33339	1.459	2.15792	1.76595	2.58739	3.48091	3.61695	4.69025	4.35513	2.23144	2.27268	4.06994	4.30975	3.9285	3.06503	2.91134	2.60423	4.20981	6.8163
Male Declawed 6	6c	M	2.44541	2.32283	2.35968	2.56606	1.81262	1.60041	1.78567	1.65522	2.01658	5.43018	1.76652	1.86649	1.66786	4.95635	5.56819	6.29878	4.30435	3.43613	2.13207	3.41421	2.88456	12.0314	8.44081	0.141407	19.8033	3.01394	3.10195	3.05269	1.98806	1.55746	1.81367	2.08416	2.69565	3.4596	3.47897	4.49055	4.41625	2.56012	2.24429	4.08975	4.46624	4.56619	3.2522	3.02411	2.44966	4.06722	6.26107
Male Declawed 6	6a	M	2.64834	2.36536	2.49121	2.90837	2.23093	1.71007	1.96685	2.04202	1.84956	5.48515	1.73284	1.89992	1.40824	3.88914	4.96381	5.32794	3.48847	2.41951	2.5443	2.3513	2.97663	5.57723	4.40513	3.06581	11.9364	2.77578	3.19331	3.12305	1.84659	1.20309	1.8565	1.15592	2.82589	3.43447	2.93836	4.67669	3.72014	2.29044	1.9211	3.9307	4.09189	4.13973	3.05106	2.93791	2.24306	3.46288	5.53152
Male Declawed 6	6f	M	2.12799	2.26861	2.47001	2.14281	1.62661	1.52903	2.01005	2.02553	1.70073	5.61125	1.57627	1.91097	1.42578	4.7984	5.35096	6.048	4.79815	3.41909	1.93187	3.59634	2.45166	10.0978	4.88423	1.0413	15.3416	3.10417	3.13749	2.62459	2.5673	1.66239	1.82521	2.1727	3.20786	3.20887	3.2294	4.69735	4.18769	2.84438	2.21018	3.82587	4.35794	4.51735	2.83983	2.65427	2.66311	4.13086	6.26485
Male Declawed 6	6i	M	2.63667	2.29343	2.25191	2.55292	1.80731	1.7068	1.62957	1.79252	1.81577	5.49652	1.79713	1.74094	1.50814	4.5253	4.84144	5.59424	4.01825	2.95057	1.89086	3.00902	2.58522	6.58255	4.60713	0.459025	10.789	2.91332	3.09531	2.663	1.98802	1.53346	1.92307	1.79657	2.67877	3.26162	2.7571	4.48148	4.26854	2.6912	2.16229	3.80647	4.20035	4.43925	2.83623	2.51774	2.3864	3.69935	6.01344
Male Declawed 6	6k	M	2.57819	2.26482	2.05798	2.03998	1.8101	1.56445	1.74429	1.54627	1.77718	5.7788	1.89749	1.59467	1.68061	4.81325	5.87629	6.39361	4.64251	3.54274	2.33355	3.58678	2.80683	8.63101	2.69043	0.740368	11.4628	3.03173	3.14074	3.01587	2.65446	1.62559	1.77068	2.18613	3.0641	3.15856	3.12398	4.69008	4.75461	2.66053	2.45252	3.91916	4.20567	4.35187	3.00031	2.67037	2.45648	4.71625	6.7857
Male Declawed 6	6m	M	2.53917	2.36566	2.65123	2.23867	1.51387	1.65596	2.1021	1.72043	1.71099	5.52049	1.92137	1.40601	1.48179	4.277	4.74639	4.96513	4.11517	2.80322	1.94317	2.84493	2.1202	5.51004	2.61911	1.48441	8.86775	2.58385	3.34186	2.39203	2.06131	1.50133	1.79251	1.97437	2.73472	3.47991	2.80996	4.27727	4.51276	2.93164	2.34581	3.71681	3.98392	4.50817	3.0486	2.4186	2.30368	4.12739	6.32368
Male Declawed 6	6p	M	2.34225	2.27556	2.32353	2.02254	1.9046	1.48088	1.64439	1.72338	1.8634	5.84887	1.79292	1.87789	1.74659	4.93896	5.86225	6.51224	4.90066	3.82152	2.04073	3.94004	2.57219	9.73141	3.09312	0.457931	12.8317	2.81212	3.35963	2.67176	2.68634	1.70859	2.22359	1.95431	2.79847	3.4966	3.34594	4.6632	4.28241	2.46572	2.47926	4.21181	4.47713	4.24584	3.0614	2.85832	2.62586	4.22665	6.58023
Male Declawed 6	6d	M	2.55032	2.49098	2.54805	2.63573	1.95166	1.7959	1.75636	1.94975	1.75254	5.34629	1.53255	1.67927	1.70863	4.41175	5.4016	5.74032	3.93682	3.17153	2.23007	3.10884	2.63148	9.67667	4.88232	3.1939	16.9755	2.65214	2.98911	2.82298	1.87376	1.71982	1.66501	1.93623	2.62893	3.50747	2.89671	4.39081	4.41357	2.18874	2.41186	4.25535	4.06597	3.88205	3.04076	3.09685	2.31929	3.99715	5.76328
Male Declawed 6	6b	M	2.35128	2.22915	2.58254	2.56934	1.42265	1.58773	1.97977	1.9009	1.65409	5.41446	1.75932	1.77364	1.75448	4.88581	5.90623	5.80144	4.36117	3.3968	2.50943	3.32577	2.47567	10.8763	6.72284	3.36537	20.3278	3.11307	2.82537	2.98508	2.48464	1.12345	1.93877	2.1791	2.91184	3.10617	3.16292	5.05397	4.44727	2.39863	2.47467	3.75544	4.37804	4.01837	3.09318	2.77594	2.72416	4.57393	5.96507
Male Declawed 6	6e	M	2.68315	2.42054	2.64323	2.55095	1.97676	1.79093	1.74658	1.99331	1.81299	5.67675	1.83102	1.68601	1.64356	4.65288	5.58316	6.1279	4.12285	3.20283	2.38033	3.23371	2.89419	8.5591	5.4733	0.188062	13.7092	3.03528	3.35764	2.90594	2.26607	1.38684	2.0412	1.87395	2.64061	3.47784	3.51934	4.75101	4.49527	2.40751	2.44448	4.14991	4.30869	4.19848	3.26392	3.09081	2.49576	4.31989	6.5731
Male Declawed 6	6h	M	2.32236	2.17118	2.20975	2.0935	1.57053	1.37287	1.5469	1.60036	1.54787	5.36911	1.50599	1.69774	1.2622	4.37606	4.80917	5.51232	4.33533	3.09146	1.71771	3.26121	2.25111	7.0321	3.14512	0.691368	10.2069	2.69988	3.17545	2.31777	2.28086	1.6683	2.24833	1.59122	2.65499	3.18039	2.83723	4.3427	3.79882	2.63556	2.31538	3.77922	4.15245	4.07577	2.71219	2.56437	2.61918	3.40867	5.75457
Male Declawed 6	6j	M	2.5564	2.49054	2.89589	2.59674	1.86526	1.67106	1.89031	1.64451	1.732	5.71305	2.05375	1.6639	1.45029	4.55837	4.81463	5.15892	4.10067	2.9954	1.81924	3.07114	2.08778	7.42272	3.14628	2.38859	12.1095	2.87895	2.97554	2.29346	2.23705	1.49964	1.77432	2.07811	2.8218	3.24612	3.11219	4.77073	4.58187	2.83289	2.38065	3.75201	4.2243	4.45259	2.937	2.51231	2.50295	4.18295	6.21208
Male Declawed 6	6l	M	2.52015	2.26221	2.46121	2.21328	1.88204	1.82416	1.81001	1.77586	1.94603	5.43346	1.86295	1.64956	1.58785	4.30498	4.62756	5.14006	4.10189	2.49367	2.13389	2.46227	2.67778	5.21453	2.48608	1.88745	8.95534	2.91511	3.01839	3.18391	1.75879	1.25608	1.55729	1.62664	2.87248	3.60301	3.15465	3.91798	4.05658	2.62338	2.26193	4.23729	4.64272	4.42099	2.79587	2.72708	2.76696	3.72644	5.90643
Male Declawed 6	6o	M	2.56375	2.21332	2.28086	2.67777	1.9606	1.80237	2.04615	2.16368	2.03028	5.82139	2.06123	1.76737	1.81292	4.95634	6.00202	6.54153	4.38933	3.54719	2.45483	3.4921	3.04944	7.38812	3.0518	2.42602	11.817	2.96345	3.48283	3.17875	2.18719	1.64152	2.21881	1.91885	2.87674	3.63407	3.40935	4.80035	4.46848	2.53291	2.33032	4.24935	4.63662	4.482	3.08056	2.75203	2.6599	4.35113	6.68375
Male Ex ger 2	2a	M	2.50153	2.76013	2.93872	2.41867	1.55399	1.49327	1.77986	2.15526	1.38993	4.7299	2.03468	1.60965	1.91527	3.85656	4.8432	5.01663	3.57248	3.01954	1.82365	3.09293	1.9237	9.35395	2.85115	2.61409	14.267	2.53313	1.93326	1.98053	1.7565	1.42218	1.17064	1.79119	2.70255	1.88942	2.90247	4.03805	4.29142	1.67808	2.34483	3.28202	3.18533	2.8474	2.13816	2.17078	1.85306	4.04025	5.24996
Male Ex ger 2	2d	M	2.53646	2.80915	3.03682	2.55658	1.53998	1.57593	1.84529	1.7485	1.45293	5.42182	1.76612	1.65084	1.59325	4.50934	5.24281	5.35714	4.16191	3.41577	1.82704	3.36288	1.99426	11.1593	4.01555	4.80281	19.2313	2.47052	2.36887	2.47656	2.24665	1.41399	2.1636	1.43456	2.71958	2.36077	2.86095	4.79956	3.93982	2.27958	2.2019	2.99108	3.38603	3.64453	2.58347	2.01606	1.96744	3.47126	5.05816
Male Ex ger 2	2e	M	2.42778	2.40435	2.72218	2.37022	1.64057	1.59967	1.77355	1.67904	1.44763	4.98746	1.58099	1.63785	1.54441	3.75756	4.94481	5.02202	4.0601	2.94063	2.00417	2.92555	2.09647	7.23927	3.26443	2.46767	12.1119	2.37272	2.06486	2.79458	1.8945	1.44519	1.6203	1.45543	2.51631	2.1992	2.84827	4.26247	3.87756	2.04148	2.24604	2.79235	3.33685	3.44065	2.75779	2.07835	1.89385	3.60096	4.77344
Male Ex ger 2	2h	M	2.69227	2.82042	3.05387	2.48823	1.40478	1.5783	1.77286	1.65714	1.62363	5.11846	1.9458	1.45285	1.51082	4.21202	5.3017	5.85362	4.81683	3.43632	1.86539	3.57671	2.27691	11.039	6.47967	0.109351	17.1693	2.6125	2.40338	2.72474	2.57998	1.70081	1.7788	1.63555	2.669	2.47951	3.13429	5.0265	4.32115	2.13561	2.27049	3.43511	3.72283	3.73562	2.82198	2.58706	2.09924	3.93442	5.67114
Male Ex ger 2	2k	M	2.38707	2.81937	2.94947	2.43406	1.62863	1.41084	1.59786	1.56636	1.70913	5.15464	1.82926	1.805	1.92503	4.31117	5.44438	5.91454	4.64857	3.5065	1.93788	3.64882	2.26571	10.8671	3.32101	4.74433	18.0514	2.71352	2.40204	2.53186	2.53413	1.36836	1.5422	1.93822	3.06082	2.36246	2.93442	4.95896	4.31716	1.89358	2.43987	3.63364	3.70746	3.55562	2.6988	2.53607	2.00719	4.31663	5.95384
Male Ex ger 2	2n	M	2.52732	2.96324	3.05084	2.45708	1.62975	1.73166	1.83192	1.81383	1.64723	5.40685	1.9631	1.7987	1.9254	4.18782	4.82009	5.10646	4.09514	3.09438	1.72571	3.14865	1.95781	10.1638	4.9682	2.60853	17.1444	2.54397	2.39566	2.32217	1.52214	1.91046	1.52918	1.84677	2.93808	2.27064	2.87998	3.9792	4.36806	2.25417	2.03178	3.01569	3.4775	3.87859	2.61527	2.03019	1.83438	3.96768	5.61027
Male Ex ger 2	2q	M	2.57562	2.78048	2.8842	2.42089	1.52603	1.59242	1.64136	1.73195	1.58876	4.87734	1.78216	1.8315	2.09614	3.90643	4.87431	5.16316	4.28973	3.13343	1.74089	3.26194	1.90122	8.50449	4.84592	0.804556	13.4661	2.40089	2.30921	2.26217	2.24886	1.13758	1.24683	1.85027	2.69746	2.18278	2.82049	4.6684	4.42581	2.09942	2.2657	3.09992	3.5533	3.63693	2.80318	2.27696	1.97279	3.95019	5.41448
Male Ex ger 2	2b	M	2.55447	2.65041	2.80203	2.33081	1.55507	1.3338	1.65509	1.68323	1.64306	5.22458	2.02948	1.71663	1.84623	3.97665	4.95351	5.27302	4.16476	3.13513	1.81838	3.16381	2.10921	7.47954	4.07245	0.776236	11.6025	2.32058	2.36478	2.54194	2.20498	1.41816	1.89973	1.43397	2.6888	2.09218	2.91221	4.53068	3.98494	2.09187	2.28802	3.08396	3.41835	3.65963	2.75537	2.16073	1.77682	3.5821	5.25529
Male Ex ger 2	2c	M	2.50963	2.46876	2.78486	2.3398	1.72344	1.67141	1.8163	1.77647	1.38619	5.14427	1.58312	1.78118	1.73755	3.84652	4.92573	5.0592	4.04206	3.0059	1.91983	2.97224	2.08696	7.32151	3.43096	1.7318	11.7448	2.30925	2.0554	2.78686	2.00808	1.24827	1.68407	1.45416	2.44655	2.18205	2.97696	4.34707	3.95981	2.02189	2.22521	2.84418	3.37892	3.35977	2.6306	2.08255	2.00688	3.53617	4.79465
Male Ex ger 2	2f	M	2.46985	2.63845	2.80439	2.54803	1.57039	1.59461	1.71125	1.51273	1.63389	5.0065	2.05078	1.80977	2.14899	4.21261	5.35782	5.65455	4.58361	3.506	1.85182	3.63045	2.02411	8.99695	3.78285	3.24762	14.8619	2.49095	2.32864	2.36609	2.25731	1.51116	1.65456	1.75198	2.68896	2.1673	2.60234	4.79035	4.22179	1.62115	2.05543	3.35459	3.75395	3.23649	2.32383	2.23741	2.13484	4.0091	5.53007
Male Ex ger 2	2i	M	2.54895	2.81046	2.94454	2.4549	1.54893	1.60321	1.76824	1.66086	1.45859	5.37512	1.89156	1.44812	1.71636	4.34881	5.35769	5.6191	4.19993	3.41105	1.94664	3.43712	2.18198	11.847	3.22054	4.17592	18.6339	2.61785	2.22757	2.49144	1.79335	1.77933	1.98295	1.77912	2.89432	2.24557	2.95567	4.24236	4.32789	2.05044	2.1789	3.19469	3.36205	3.4555	2.47571	2.25178	1.93405	4.17062	5.70992
Male Ex ger 2	2l	M	2.55301	2.98974	3.07998	2.66867	1.64062	1.75507	1.89231	1.66683	1.35859	5.12997	1.92858	1.69938	1.99197	4.19434	5.11656	5.37582	4.19785	3.20598	1.91057	3.22658	2.14924	9.23357	5.16632	3.22917	16.6748	2.60257	2.15756	2.63678	2.22887	1.33705	1.76036	1.57844	2.9683	2.09281	3.07866	4.89753	4.11515	1.92911	2.31234	3.1599	3.77432	3.22288	2.51547	2.30161	2.41742	3.84555	5.31524
Male Ex ger 2	2o	M	2.49827	2.91959	3.00953	2.54194	1.53575	1.64259	1.92562	1.87711	1.33715	4.89773	2.00664	1.70139	2.00915	4.02653	4.81695	4.9815	4.03957	3.00586	1.81109	3.00443	1.97707	8.12903	6.0213	0.98782	14.393	2.34828	2.4816	2.46218	1.93777	1.11339	1.60084	1.42473	2.80506	2.56925	2.93048	4.47506	3.91333	2.38054	2.10569	2.82135	3.47178	3.68771	2.64508	1.96014	2.14874	3.44684	5.08346
Male Ex ger 2	2r	M	2.41711	2.82023	3.20845	2.54462	1.66659	1.64995	1.83514	1.68729	1.57581	5.34713	1.69094	2.00376	1.8304	4.41414	5.19817	5.25041	4.4664	3.46985	1.72831	3.45255	1.79786	13.3538	6.62162	4.91548	23.9855	2.44433	1.98723	2.64592	2.17554	1.38004	2.16335	1.53815	2.85118	2.19645	2.99741	4.71979	3.94826	1.92913	2.18945	3.215	3.99342	3.42513	2.50965	2.29556	2.41763	3.62783	4.91839
Male Ex ger 2	2c	M	2.75996	2.65583	3.0244	2.55218	1.56432	1.66679	1.73548	1.50712	1.63058	5.23543	2.20779	1.56283	2.45555	4.68688	5.93366	5.76784	4.47429	3.75322	2.18044	3.7326	2.03524	13.9426	6.23397	0.671568	20.1097	2.70793	2.30535	2.50327	2.25419	1.42704	1.83127	1.76966	2.88095	2.10742	2.8769	4.80587	4.52791	2.1323	2.33436	3.2572	3.588	3.67323	2.78543	2.35157	1.9576	4.25647	5.49971
Male Ex ger 2	2d	M	2.57865	2.74516	3.00348	2.4509	1.62747	1.61652	1.84221	1.78963	1.44227	5.40533	1.75338	1.77165	1.69695	4.34581	5.23074	5.3318	4.22751	3.35114	1.87959	3.34359	1.98821	10.8934	3.04275	3.97736	17.2434	2.47965	2.37021	2.46377	2.30898	1.40444	2.17024	1.37339	2.73605	2.24905	2.9616	4.75449	3.93043	2.41193	2.28399	2.76421	3.23502	3.81988	2.84655	2.00359	1.80312	3.48111	5.01518
Male Ex ger 2	2g	M	2.37515	2.8783	2.8993	2.58947	1.46819	1.61196	1.65504	1.73276	1.58706	5.25476	1.97091	1.74971	1.91143	4.55613	5.16526	5.54556	4.24785	3.50961	1.65564	3.47876	2.0668	11.2465	8.34769	2.17733	20.7282	2.4201	2.33487	2.48986	2.53398	1.14328	1.61146	1.97389	2.79642	2.35849	2.83377	5.11692	4.32839	2.403	2.26891	3.0975	3.34399	3.93426	2.89505	2.33218	1.75862	3.87665	5.52005
Male Ex ger 2	2j	M	2.32896	2.7635	3.12451	2.4523	1.52315	1.59558	1.84553	1.71615	1.46748	4.98185	1.84317	1.67473	1.75412	4.10575	5.33887	5.62943	4.50705	3.42041	1.91846	3.55335	2.07608	11.4866	4.42947	4.65088	19.7296	2.59934	2.15205	2.39585	2.2724	1.40908	1.50607	1.79663	3.02807	2.21652	3.00401	4.72414	4.1255	1.71753	2.18921	3.30009	3.6481	3.15526	2.2623	2.22026	2.22602	4.1782	5.57291
Male Ex ger 2	2m	M	2.57723	3.09925	3.1769	2.62194	1.52124	1.57955	1.97308	1.78148	1.54109	5.02529	1.96923	1.67603	1.98785	4.05482	4.9311	5.53122	4.45218	3.19242	1.73868	3.29131	2.23991	11.3036	7.59694	2.03981	20.134	2.53623	2.25135	2.68187	2.15092	1.38411	1.64307	1.53961	3.06376	2.17437	3.2986	4.74329	4.11507	2.09896	2.22451	3.36183	3.87268	3.58937	2.56721	2.47993	2.3316	3.76878	5.51561
Male Ex ger 2	2p	M	2.6401	2.90868	3.04813	2.54934	1.63219	1.69441	1.86634	1.73823	1.54802	5.1372	2.20993	1.67338	1.97308	4.04118	5.01427	5.33127	4.08752	3.09118	1.92309	3.20225	2.12902	9.47073	5.58178	1.33142	15.7116	2.60997	2.51373	2.29358	2.05641	1.30894	1.51923	1.65152	2.91563	2.37815	2.91838	4.60477	4.29124	2.15296	2.06854	3.18003	3.47268	3.65687	2.53613	2.15338	1.92979	3.98998	5.68758
Male Ex ger 2	2s	M	2.38258	2.94784	2.79634	2.40258	1.67609	1.5582	1.79142	1.48994	1.42194	4.75723	1.49604	1.59446	1.5749	3.70763	4.53607	5.04558	4.02267	2.83894	1.69713	2.92224	2.12334	7.08283	3.68006	2.33442	12.1778	2.32555	2.33652	2.46908	1.89597	1.29815	1.56304	1.42833	2.89606	2.10221	2.94311	4.29442	3.80098	2.10455	2.28554	3.10239	3.42505	3.40343	2.41682	2.04091	2.06958	3.41789	5.11063
MALE FRANK	2D	M	3.24344	3.3747	3.70036	2.67464	1.48647	2.04408	2.07271	1.81257	1.35612	5.79283	1.98147	2.14193	2.1334	5.46401	6.52351	7.04844	5.3584	4.45006	2.07345	4.42842	2.62002	11.9991	3.4922	0.624621	15.5343	2.76561	2.87314	3.10893	2.51955	1.50649	1.98885	2.37478	2.91197	2.79291	4.42394	5.17987	5.5934	2.60632	2.9169	4.16511	4.49842	3.74444	3.03263	3.22731	3.15398	4.65631	6.60708
MALE FRANK	2E	M	2.67392	3.02326	3.38631	2.90193	1.78883	1.78883	2.28912	2.38265	1.46872	5.64674	1.86862	2.27223	2.17758	4.67286	6.27245	6.45264	5.00449	3.89628	2.37617	3.99321	2.45943	10.444	3.00056	3.56273	16.0928	2.84731	2.8001	2.7746	2.34368	1.37568	1.51	2.46645	3.30395	2.98224	4.06023	5.15112	5.13677	2.50944	3.05494	3.59931	4.10289	3.94773	3.48754	2.74506	2.64274	5.08028	6.56024
MALE FRANK	2F	M	2.75378	3.23236	3.22303	3.58624	1.67335	1.82812	1.89626	2.18882	1.50725	5.7611	1.8913	1.8618	1.98614	5.49608	6.95177	7.27785	4.75657	4.25564	2.69612	4.12583	3.15203	10.5457	6.49928	7.59195	22.7184	3.14773	2.79948	3.49342	2.65222	1.65937	2.35647	1.94796	3.50701	3.04528	3.59786	6.10468	4.57011	2.5574	3.39465	4.14524	4.10992	3.92318	3.50454	3.10983	2.61927	4.48756	6.17302
MALE FRANK	2G	M	2.74898	2.78742	3.14297	2.67058	1.71967	1.59377	1.90689	2.0438	1.63212	5.42817	2.05357	1.81174	2.03148	4.64845	6.04475	6.65868	4.84475	3.60173	2.44302	3.67293	2.98575	6.96352	2.88047	2.00392	10.7459	3.15833	2.66116	3.31736	2.37176	1.46683	2.10303	1.57263	3.0755	2.97865	3.88473	5.04094	4.2789	2.23181	2.67041	4.39425	4.29819	3.74294	2.84717	3.28768	2.70137	4.31437	6.20657
MALE FRANK	2H	M	2.8273	3.04179	3.03929	2.8432	1.63516	1.81963	1.92409	2.32644	1.47748	5.54091	1.66233	1.90274	1.64067	4.53313	5.63064	6.11775	4.24968	3.44815	2.18249	3.46679	2.65096	6.97964	2.15978	2.77606	10.6834	2.80268	2.70945	2.81372	1.69007	1.89071	1.83781	1.87184	3.13358	2.63961	3.67938	4.36319	4.68185	2.82002	3.21743	4.16992	3.80313	4.03004	3.3151	3.18744	2.33221	4.23374	6.05396
MALE FRANK	2I	M	2.90972	2.85176	3.38897	2.78344	1.40739	1.85281	2.02433	2.02365	1.61078	5.46134	1.92788	1.8059	2.00727	3.98878	5.80945	6.34141	4.59402	3.29077	2.51868	3.51415	2.82726	7.37422	3.03353	2.08901	11.7735	2.98603	2.98189	2.78146	2.06069	1.60445	1.59482	1.56453	3.15017	3.05523	3.76613	4.82983	4.44017	1.72064	2.69973	4.35259	4.38836	3.21276	2.66687	3.03759	2.83429	4.48932	6.47433
MALE FRANK	2K	M	2.7338	3.22163	3.42691	3.07112	1.73804	1.78912	2.10941	2.07713	1.66359	5.11376	1.94772	2.01444	1.81033	5.48791	6.66735	6.985	5.37586	4.49738	2.16997	4.40783	2.57717	9.59047	4.75411	2.39539	15.1997	2.68926	2.76796	3.28781	3.02508	0.983198	1.69238	2.79086	3.16893	2.83219	4.14018	6.09585	5.49884	2.59606	3.39537	4.77797	5.18977	3.94648	3.67455	3.91363	3.55959	4.95777	6.52545
MALE FRANK	2M	M	2.64246	2.79211	2.84414	2.71068	1.60021	1.63696	1.88294	1.74136	1.55743	5.34724	1.8994	1.73698	1.69684	4.67678	5.97329	6.40236	4.81918	3.62952	2.34377	3.73477	2.66759	9.22152	3.78914	2.40324	13.897	3.05334	2.86996	2.90667	2.33345	1.50074	1.52028	1.98939	3.09116	3.17359	3.41055	5.03606	4.58986	2.64153	2.77303	3.88054	4.13507	4.13215	3.24829	2.91889	2.57764	4.58443	6.39313
Male New juv 10	10a	M	2.4359	2.54241	2.47207	2.09481	1.59287	1.46224	1.65004	1.59251	1.29073	4.9903	1.65733	1.86559	1.98821	4.64467	5.60018	5.61721	4.44929	3.6818	1.91838	3.63184	1.98536	9.50327	1.842	2.08603	12.894	2.56719	1.94209	2.70694	2.33601	1.07628	1.51291	2.57247	2.89092	1.88298	2.78895	4.42913	4.9726	1.82442	1.89128	2.72794	3.76748	3.07779	1.96959	1.73162	2.52974	4.60442	5.55966
Male New juv 10	10c	M	2.22251	2.12507	2.5361	2.53814	1.33075	1.46338	1.79395	1.8279	1.68495	5.14238	1.5185	1.62659	1.96133	4.27549	5.32014	5.83854	4.45181	3.42264	1.8975	3.4916	2.34695	8.47779	3.11945	4.87521	15.1287	2.61491	2.2609	2.70189	2.36252	1.33722	1.80892	1.95516	2.4396	2.43109	2.8456	4.89865	4.17668	1.76372	2.44975	3.75919	4.03777	3.08955	2.0869	2.26162	2.49999	4.20304	5.79136
Male New juv 10	10e	M	2.59391	2.73956	3.10288	2.66649	1.65847	1.58415	1.66871	1.66993	1.86168	5.23192	1.70324	1.81746	1.83126	4.18356	5.57885	5.96808	4.40888	3.39739	2.18146	3.40102	2.56706	8.8838	2.39884	4.53771	14.6787	2.58369	2.29946	3.03537	2.23328	1.34874	1.64415	1.9773	2.87291	2.60281	3.43456	4.86876	4.56563	1.98628	2.88297	3.90778	3.94113	3.68465	3.29811	2.99284	2.0806	4.29929	5.70942
Male New juv 10	10fb	M	2.82171	2.86127	3.17713	2.92475	2.27981	1.93581	1.79502	2.01336	1.62349	5.60048	1.81646	1.62853	1.58459	5.25562	6.41336	6.29613	4.65534	3.69987	2.71349	3.63673	2.6594	12.0325	6.64649	4.10047	21.7733	3.54825	2.31411	3.36432	2.31755	1.51126	1.98781	2.58123	3.47261	2.31755	3.64028	5.23233	5.30753	2.30373	2.86677	3.77517	4.45695	3.74793	2.47846	2.34885	3.10597	5.32559	6.39097
Male New juv 10	10h	M	2.67132	2.8863	3.58606	2.83783	1.52369	1.50559	1.73643	1.73937	1.82769	5.47532	1.85668	1.82153	1.73972	4.39952	5.44279	5.71135	4.35423	3.33643	2.10636	3.34601	2.36534	11.9926	6.67716	5.38606	23.3853	2.76354	2.35697	2.83372	1.97469	1.49317	2.45293	1.26728	3.04933	2.44917	3.58041	4.81221	3.92553	1.99794	2.4345	3.80685	4.00753	3.79047	2.92146	2.91226	2.18004	3.7	5.34711
Male New juv 10	10j	M	3.17056	3.21211	3.26438	3.02084	1.87601	1.68315	1.98686	2.08049	1.66539	5.99119	1.7274	1.8995	1.82862	4.40495	6.24473	6.78782	5.2286	3.57866	2.66608	3.77657	3.01125	16.1479	6.64307	4.61602	26.8816	3.30194	2.89579	3.2424	1.38545	2.64299	2.27304	1.31617	3.61412	2.52067	3.40231	4.38381	4.48296	2.34003	2.75127	3.97171	4.12897	3.98687	3.04604	2.8923	2.47353	4.40569	6.35158
Male New juv 10	10l	M	2.31774	2.70434	2.75613	2.27302	1.45679	1.71484	1.84981	1.64304	1.74037	5.32627	1.71156	1.87036	1.94888	4.81001	5.69025	6.41513	4.965	3.86744	1.82281	3.95732	2.45782	15.6732	6.1064	2.14661	23.3115	2.75147	2.54591	2.82159	2.1059	1.77684	1.64613	2.35344	3.13915	2.38514	3.36262	4.37887	4.63247	2.18734	2.60019	4.03873	4.17509	3.74144	2.57858	2.76231	2.46694	4.44382	6.26202
Male New juv 10	10o	M	3.01908	2.81401	3.09732	3.0887	1.75018	1.58686	1.8254	1.97014	1.67694	5.49457	1.58943	1.75251	1.65817	4.24558	5.48699	6.04049	4.48832	3.29097	2.19602	3.25977	2.78073	6.98046	5.56353	1.26148	12.7805	2.67484	2.25807	3.47225	1.33084	2.21977	1.70144	1.88079	2.54433	2.38426	3.56097	4.41401	4.85542	1.89357	1.96179	3.27547	4.14929	3.49468	2.23607	2.04103	2.62172	4.14697	5.67085
Male New juv 10	10b	M	2.14281	2.50354	2.71911	2.59401	1.31263	1.45915	1.50043	1.55575	1.54381	5.14594	1.73944	1.69282	1.87237	4.49751	5.54888	5.77322	4.3226	3.51618	2.0327	3.46146	2.31176	9.10593	4.0363	5.97957	17.6777	2.53963	2.30557	2.84166	2.01192	1.53907	1.73499	2.13969	3.08888	2.1885	2.92955	4.60536	4.2738	1.89866	2.66393	3.81574	3.92779	3.17981	2.33385	2.5048	2.52669	4.24233	5.58844
Male New juv 10	10d	M	2.37884	2.45045	2.88063	2.23565	1.69506	1.44149	1.8938	1.66851	1.52926	5.02713	1.44545	1.86814	1.9212	4.08835	5.15398	5.66677	4.53894	3.16793	1.98605	3.35526	2.31151	8.50544	2.69086	2.6544	13.1115	3.06184	2.15161	2.5737	2.42125	0.985183	1.5187	2.03972	2.86774	2.29774	3.28493	4.65069	4.38266	2.03596	2.39691	3.74115	3.92755	3.39137	2.25742	2.56459	2.44844	4.49927	5.93618
Male New juv 10	10f	M	2.31614	2.81007	2.85032	2.47975	1.30425	1.61274	1.70663	1.47182	1.27868	5.02635	2.02865	1.37632	1.81743	4.93368	5.69354	5.65447	3.99522	3.51533	2.17821	3.32736	2.32711	10.6839	4.1274	5.00505	18.9813	2.69512	2.4725	2.86498	2.30667	1.04074	1.85431	2.11384	3.30118	2.47717	3.13593	4.78572	4.37608	2.42272	2.16366	2.86516	3.62796	3.67684	2.42306	1.86951	2.46248	4.2089	5.60078
Male New juv 10	10g	M	3.20989	3.03458	3.31868	2.83315	1.72441	1.7099	1.75142	1.50148	1.96312	5.48544	1.84738	1.95687	1.9546	3.93721	5.72808	6.19069	4.51997	3.15277	2.57531	3.31471	2.87598	9.63034	2.94235	3.45203	15.5681	3.05468	2.77001	2.97325	2.15926	1.03022	1.54515	2.14344	3.28221	2.12844	3.58528	4.97036	5.32109	1.88169	2.74157	3.94466	3.95991	3.78679	3.06093	2.78611	2.0397	5.10229	6.8321
Male New juv 10	10i	M	2.56173	3.09525	3.39776	2.91771	1.50047	1.61304	1.96377	1.76521	1.54648	5.40918	1.78482	1.7784	1.73517	4.65558	5.72684	6.00323	4.77233	3.73817	1.98868	3.73277	2.27046	12.7478	5.52137	9.30766	26.244	2.59899	2.34018	2.92246	1.90373	1.83139	2.06561	1.99914	3.07276	2.21262	3.40785	4.82119	4.53074	1.93492	1.98576	3.29678	4.0398	3.45695	2.35695	2.29657	2.5319	4.15835	5.6048
Male New juv 10	10k	M	2.47373	2.69006	2.93313	2.33371	1.64601	1.46418	1.66967	1.74708	1.66782	4.88821	1.80409	1.466	1.84428	4.7597	5.58132	6.0453	4.50289	3.4073	2.17403	3.31242	2.73288	13.2709	2.16976	5.75539	20.8009	2.86828	2.35509	3.54995	2.13174	1.41801	1.83255	1.8684	3.26723	2.68525	3.74031	4.38983	4.2606	2.48912	2.17542	3.71323	4.14677	4.13866	2.85276	2.97392	2.48877	3.98712	5.6184
Male New juv 10	10n	M	2.44425	2.81234	2.95306	2.57006	1.57464	1.46691	1.71098	1.85375	2.09304	5.15	1.78129	1.93862	1.84915	4.68084	5.45522	5.786	3.89878	3.44103	2.01418	3.29869	2.48731	11.1547	5.44951	4.60437	20.3544	2.56918	2.25253	2.92093	1.86312	1.37677	1.48098	2.32644	2.89203	2.19622	3.32508	4.3737	4.68739	1.91115	2.32945	3.57505	3.68362	3.9111	2.93109	2.57983	1.59216	4.20609	5.59229
Male New juv 10	10p	M	2.5163	2.78992	3.07606	2.83986	1.76597	1.76597	1.91373	1.95042	1.98263	5.37727	1.65914	1.80147	1.76803	4.28577	5.55271	6.13117	4.76165	3.5221	2.03062	3.63189	2.49927	8.54725	4.71666	3.74458	15.7862	2.68745	2.40989	2.86616	1.59536	2.00802	1.60161	2.25154	3.03195	2.46831	3.10789	4.42367	4.76779	1.67184	2.05477	3.78988	4.22748	3.60161	2.36808	2.42605	2.26776	4.61703	6.23319
Male Old pops 4	4b	M	2.45454	2.47148	3.05184	2.49189	1.60999	1.63065	2.21062	1.82165	1.74137	5.33733	1.85625	1.8092	1.89059	4.14648	4.52411	4.74591	4.2433	2.93193	1.59218	2.92503	1.82088	8.57139	4.49443	3.0996	15.4313	2.39248	2.42573	2.62474	1.64956	1.30755	2.0423	1.37307	2.47672	2.86246	3.01817	4.08739	3.82616	2.05219	1.87699	3.48501	4.43565	3.65571	2.24399	2.12318	2.73404	3.3653	5.17146
Male Old pops 4	4d	M	2.30686	2.59977	2.80832	2.40328	1.42269	1.66439	1.64383	1.58803	1.61811	5.30608	1.84328	1.62211	1.92852	4.23107	5.16892	5.24993	4.56937	3.33673	1.83218	3.39595	1.85398	10.2756	4.84478	3.39835	17.5556	2.51568	2.24927	2.57003	1.83152	1.69791	2.06511	1.69562	2.8321	2.20362	2.82564	4.1717	4.00021	1.83953	2.09838	3.2286	4.06064	3.40569	2.36588	2.0945	2.46099	3.97264	5.41091
Male Old pops 4	4f	M	2.59611	2.67302	3.48714	2.37736	1.44275	1.66979	1.92539	1.80085	1.55679	5.57819	2.1214	1.79869	2.05903	4.53536	5.12125	5.08357	4.36484	3.13688	1.98437	3.10469	1.97888	10.8135	4.73783	1.80912	16.9307	2.94161	2.00028	2.97436	1.3932	1.78879	1.84947	1.76297	2.96539	2.57838	3.76925	3.75475	4.32638	2.22165	2.34453	3.67156	4.48065	3.66551	2.38518	2.56201	2.97173	4.07678	5.28962
Male Old pops 4	4h	M	2.46554	2.53536	2.86961	2.74932	1.52974	1.83208	1.95426	2.04377	1.77792	5.13	1.88401	1.77162	2.04164	3.66076	4.68559	5.0587	4.52355	2.81076	1.87483	2.98382	2.07487	7.35586	4.78765	3.8428	14.6639	2.62051	2.30411	2.63383	1.67488	1.63724	1.95712	1.2009	2.74894	2.13253	2.77832	4.32259	3.66466	1.7407	2.07888	3.38105	4.26721	3.40189	2.23773	2.04615	2.51371	3.58196	5.21249
Male Old pops 4	4k	M	2.45491	2.74178	3.20443	2.31809	1.54598	1.64237	1.71472	1.59951	1.83722	5.29113	2.02537	1.76915	2.06842	4.17475	5.06847	5.3899	4.65722	3.34209	1.72638	3.48459	1.90531	12.3769	6.636	0.612728	18.9348	2.70898	2.0132	2.47056	2.21159	1.29545	2.28344	1.4573	2.76168	2.22962	3.19045	4.4703	3.9026	1.61204	2.16951	3.50803	4.22574	3.39632	2.34263	2.31908	2.38877	3.96473	5.48971
Male Old pops 4	4m	M	2.64766	2.78549	2.8799	2.52954	1.42351	1.66847	1.55816	1.47979	1.54424	5.2552	1.89387	1.77402	1.96068	4.18961	5.01012	5.29726	4.37511	3.30917	1.70096	3.42115	1.87612	9.29553	3.89348	2.58362	14.8809	2.45524	2.42992	2.22483	1.04832	2.20692	1.7251	1.68067	2.55258	2.24129	2.6276	3.56996	4.31963	1.80987	2.25801	3.33426	3.80147	3.1839	2.04713	1.9186	2.4161	3.75768	5.38467
Male Old pops 4	4o	M	2.38294	2.85126	2.97895	2.42056	1.52104	1.6111	1.67251	1.63862	1.65045	5.1888	2.10866	1.74091	2.12905	4.12828	5.14176	5.54919	4.78191	3.29386	1.8479	3.44508	2.10412	10.0153	5.5744	2.02982	17.064	2.68571	2.28443	2.66474	1.99666	1.70672	2.1843	1.33699	3.0656	2.04415	3.07541	4.17528	3.70422	1.79014	2.23938	3.304	4.10191	3.39573	2.35686	2.10208	2.47595	3.86467	5.60647
Male Old pops 4	4c	M	2.63157	2.65781	2.88452	2.25609	1.49698	1.67587	2.03499	1.83234	1.91397	5.54686	1.90992	1.79638	2.03295	4.2709	5.09371	5.13686	4.53489	3.22655	1.86716	3.23262	1.90424	8.72788	3.58996	1.09237	12.8369	2.57712	2.17116	2.83844	1.48715	2.11086	2.03976	1.71459	2.66191	2.4216	3.071	3.70691	4.34177	1.78267	2.04461	3.46026	4.42261	3.63789	2.42863	2.15872	2.53351	3.94574	5.29978
Male Old pops 4	4e	M	2.60121	2.53964	2.9312	2.5021	1.72471	1.68004	1.83228	1.61218	1.68762	5.40803	1.82982	1.89939	1.99588	4.2477	4.86896	5.23824	4.34355	3.11043	1.75854	3.16705	2.07119	8.32213	3.90487	2.36042	13.7163	2.54989	2.61503	2.54554	1.44294	1.8988	1.94133	1.46707	2.45361	2.78234	2.99193	3.93779	4.0335	2.03526	1.86297	3.53443	4.14671	3.66693	2.30729	2.25806	2.51486	3.53585	5.41864
Male Old pops 4	4g	M	2.35486	2.4919	2.98014	2.4929	1.59057	1.53076	1.60715	1.7092	1.5884	5.25442	2.08344	1.686	1.98041	3.97771	4.4563	4.9274	4.46216	2.90675	1.54956	3.03984	1.88756	7.09973	2.77212	3.87817	12.6784	2.54415	2.36788	2.52246	1.89719	1.50762	1.8057	1.39652	2.6299	2.43577	2.92353	4.24289	3.75086	1.92478	1.8667	3.32302	4.31544	3.41484	2.00362	2.02929	2.76447	3.63414	5.52052
Male Old pops 4	4i	M	2.35031	2.38244	2.55641	2.31714	1.5883	1.85912	1.74156	1.83215	1.77102	5.17473	2.08821	1.78194	2.01979	4.24553	5.2453	5.48804	4.69031	3.34107	1.90423	3.43734	2.0507	7.78785	3.41667	1.95506	12.215	2.71718	2.1786	2.70481	2.08257	1.53675	2.05538	1.63547	2.68788	2.3463	2.70213	4.27368	3.98572	1.69435	2.14634	3.33054	4.27224	3.40436	2.44015	2.13387	2.50124	4.10905	5.61516
Male Old pops 4	4l	M	2.23686	2.66214	2.90841	2.46794	1.57488	1.65699	1.67891	1.71565	1.68311	5.3967	1.90744	1.98525	2.14166	4.1044	4.84625	5.12597	4.31908	3.09858	1.74767	3.10734	2.01863	7.25483	3.37451	3.77502	13.2597	2.38409	2.36377	2.69863	1.7494	1.55328	1.63705	1.58556	2.56521	2.58833	2.78206	4.18823	3.78719	1.52447	1.91714	3.2724	4.09784	3.16906	2.17146	1.90601	2.50051	3.61977	5.2513
Male Old pops 4	4n	M	2.36908	2.89439	3.10985	2.58542	1.49796	1.83071	1.77655	1.56063	1.66147	5.14476	1.86894	1.77529	1.89151	4.15599	5.05297	5.21735	4.35218	3.16054	1.89242	3.21373	2.00362	9.94014	5.75593	4.67026	19.4149	2.72953	1.9693	2.66181	1.81837	1.59612	2.15666	1.37313	2.99425	2.08443	2.95364	4.35043	3.72741	1.73381	2.12641	3.07477	3.91106	3.33423	2.28309	1.89885	2.27707	3.75219	5.08901
Male Orig juv 1	1b	M	2.9057	3.00092	3.31231	3.02434	1.8678	1.90303	1.87902	1.91024	1.75169	4.48769	1.74323	1.26002	1.59121	5.40739	6.07578	6.36981	4.62597	3.63578	2.44	3.41086	2.95895	10.7772	6.52252	3.29203	19.8205	3.07976	2.63528	4.01444	2.35134	1.32525	1.55826	2.82494	3.5657	2.66903	4.51271	5.26194	5.57519	3.40042	3.29594	4.095	4.66165	5.01922	3.81684	3.38676	2.90996	4.7041	6.17639
Male Orig juv 1	1d	M	2.65999	2.89922	3.17619	2.50134	1.60079	1.69621	1.9185	1.80728	1.9209	4.75197	1.68511	1.5828	1.18611	5.57591	5.75222	6.17216	4.79075	3.41502	2.3372	3.33063	2.84152	9.27085	4.91733	1.39208	14.9099	3.63494	2.86644	3.64146	1.91319	1.7812	1.97635	2.72098	4.37867	2.98275	4.23442	4.24074	5.0838	3.45816	2.71698	4.3398	5.19395	5.33775	3.28792	3.33866	3.27863	4.22881	5.98045
Male Orig juv 1	1f	M	2.86849	3.1032	3.26749	3.10238	1.80011	1.96466	2.09221	2.37814	2.10849	5.07781	1.7984	1.75165	1.82378	5.39623	6.01399	6.40903	4.5383	3.59496	2.41903	3.5072	2.90183	10.812	10.7731	0.266976	20.347	3.46897	2.54508	3.50123	1.81222	1.50366	1.93881	2.49649	3.66665	2.67681	4.09627	4.90998	5.15158	2.70962	2.57932	4.2482	4.97121	4.73152	3.0194	3.05217	2.86285	4.51948	6.09979
Male Orig juv 1	1j	M	3.12847	2.77553	2.95804	2.74207	1.96945	1.91515	1.98307	1.80844	1.87805	4.88521	2.09797	1.50221	1.77853	5.05486	5.96275	7.02275	5.17625	3.68303	2.27972	3.6928	3.32996	13.432	5.30968	1.60828	20.1325	3.17443	3.0612	3.87693	2.7381	1.23409	2.0052	2.11473	3.05083	3.23963	4.13137	5.35308	5.12086	2.83083	2.75212	4.59926	4.81149	4.64787	3.42776	3.73135	2.9383	4.38652	6.71986
Male Orig juv 1	1l	M	2.66346	2.84649	2.85127	3.15023	1.62899	1.71755	1.89432	2.53663	1.98055	5.16475	1.81561	1.53835	1.64091	5.17379	5.75061	6.51302	4.0167	3.34011	2.4105	3.12728	3.38573	7.91311	7.51679	1.79629	15.9697	3.0469	2.87418	3.90327	1.46755	1.64712	1.39382	2.7326	3.75329	2.91988	4.05167	4.58088	5.28125	3.1453	2.84412	4.27846	4.52055	5.04627	3.52761	3.39973	2.54522	4.52688	6.44579
Male Orig juv 1	1n	M	2.68113	2.83494	3.05289	2.71141	1.75232	1.85674	1.99605	2.00789	1.72548	5.02525	1.84445	1.555	1.72075	5.81069	6.51936	6.52138	4.70907	4.073	2.44636	3.76104	2.76033	14.3453	8.25063	2.99165	24.7716	2.96699	2.69928	3.85276	1.80827	1.84146	1.56237	3.11991	3.83082	2.75024	4.15236	4.48578	5.73722	3.07884	3.06408	3.94596	5.00134	4.67975	3.44661	2.99841	3.27631	4.90641	6.13726
Male Orig juv 1	1c	M	2.84441	2.88562	3.21519	2.8198	1.70362	1.84669	2.07835	2.09351	1.83476	4.80445	1.59915	1.60445	1.69501	5.57229	6.43129	6.81871	4.91232	3.74578	2.68551	3.55307	3.26564	13.4516	8.07164	1.89979	22.9533	3.2975	3.20031	4.09085	2.2042	1.4952	1.62459	2.8918	3.78713	3.39899	4.45165	4.95483	5.49266	3.33769	3.18914	4.42788	5.03023	5.1064	3.85841	3.53769	3.1968	4.77866	6.46038
Male Orig juv 1	1e	M	2.82589	3.05089	3.40573	3.51178	1.73042	1.90074	1.80564	2.23252	2.01125	5.16722	1.59736	1.66224	1.8897	5.40721	5.85702	6.28939	4.37816	3.66414	2.19288	3.31368	2.97572	11.4985	7.79981	11.364	29.3102	2.66025	2.70623	4.11589	1.81355	1.4738	2.30951	2.24175	3.26943	2.95991	4.45961	5.32531	4.82802	3.05334	2.98221	4.37631	5.13076	4.8337	3.52744	3.37652	3.12131	3.52211	5.23667
Male Orig juv 1	1g	M	2.86234	3.39774	3.17162	2.93586	2.00029	1.85892	1.76941	2.17755	1.95362	5.24452	1.73625	1.72059	1.88895	5.09912	5.66794	6.55657	4.85289	3.19593	2.47201	3.20068	3.35589	7.68286	4.78613	2.49787	13.9881	3.74462	2.70604	4.01332	1.78584	1.60307	2.32191	1.71289	4.45784	2.99672	4.25863	4.58114	4.22593	3.24896	2.6435	4.20282	4.96631	5.18533	3.1834	3.14914	3.02028	3.703	5.86249
Male Orig juv 1	1k	M	2.68577	2.96533	3.34132	3.01041	1.90219	1.66475	2.0532	1.98802	1.8503	4.83461	1.80421	1.5176	1.80206	5.63368	6.6158	6.85283	5.06891	4.25088	2.36492	4.06533	2.78751	12.5619	6.64856	4.99616	22.9013	2.91986	2.89015	3.58926	2.39169	1.60799	1.91346	2.87451	3.51018	3.09956	3.90112	5.36431	5.48036	2.85559	3.00481	4.35014	4.72036	4.59345	3.53701	3.36147	2.87029	4.86877	6.36761
Male Orig juv 1	1m	M	2.63915	2.95747	3.07289	3.03601	1.60445	1.90166	1.86859	2.2162	1.92861	5.27467	1.82358	1.58491	1.63392	5.63483	5.98722	6.64645	4.92271	3.78169	2.20552	3.59971	3.04674	8.72446	6.90989	2.02948	16.1903	3.21436	2.67822	4.11047	2.37733	1.60849	1.83476	2.75376	3.8725	2.9052	4.02693	5.37024	5.22141	3.29998	2.91397	4.33416	4.97496	5.09938	3.34215	3.29564	3.04778	4.31046	6.11792
Male Orig juv 1	1h	M	2.80548	3.22001	2.89617	3.26818	2.07878	2.00874	2.19499	2.50382	1.79668	5.18456	1.9235	1.94164	2.00438	6.08653	6.03665	7.07409	4.91201	3.8069	2.22975	3.51026	3.56383	14.0688	7.71608	11.2706	31.9379	3.30474	3.37212	4.53304	2.39545	1.17238	2.13289	2.79623	3.98958	3.5395	4.43351	5.60406	5.23196	4.19097	3.07657	4.64889	4.85428	5.89299	3.8304	3.79387	3.07531	3.68526	6.15603
MALE ROCKY 14	14B	M	2.78198	2.95177	2.73008	2.83654	1.91142	1.98352	2.03233	2.01803	1.38799	5.76962	1.86008	1.66894	1.74217	4.26146	5.04267	5.98449	4.32983	2.98596	2.05671	3.03586	2.94862	6.23297	3.80638	2.33538	11.1864	2.90774	2.723	3.2611	1.83714	1.6598	2.20836	1.39974	3.04513	2.91748	3.08474	4.66913	4.16475	2.44539	2.19303	3.75969	3.92024	3.76205	2.31053	2.62569	2.65585	3.8743	6.14119
MALE ROCKY 14	14D	M	3.06936	2.92677	2.81637	2.92797	1.9962	1.85695	2.00697	2.17297	1.77143	6.4292	2.13533	2.25902	2.32147	4.60146	5.94473	6.86996	5.56389	3.97058	1.97415	4.17055	2.69941	11.136	8.73902	1.4868	17.3787	2.67763	2.78183	3.09008	2.21811	1.98321	2.02408	2.2389	2.5283	3.05281	2.98148	5.14013	5.26951	1.71357	2.3103	4.13267	4.76738	3.45173	2.7157	2.97373	2.9987	4.80051	7.0164
MALE ROCKY 14	14F	M	2.44744	2.95816	2.68552	2.73933	1.75368	1.72907	1.8861	2.13781	1.79418	5.59976	1.87026	2.20388	2.13498	4.64099	5.71261	6.95324	5.16417	3.83107	1.88153	3.96993	2.98332	10.8401	8.14901	1.118	18.9723	2.65152	2.99669	3.20339	2.19735	1.58198	1.91066	1.84789	3.22496	2.87546	3.29241	4.93656	4.29151	2.18642	2.4383	4.25293	4.34897	3.93056	2.88132	3.16434	2.5551	4.0884	6.54204
MALE ROCKY 14	14J	M	2.73899	2.75035	3.03873	2.61376	1.55614	1.75382	1.92276	1.77762	1.91097	5.38431	1.79762	2.12966	2.11551	5.17364	6.92851	7.31663	5.42426	4.40683	2.52168	4.38998	2.92665	15.1354	6.13319	1.84725	22.4577	2.82695	2.94584	3.42279	2.56082	1.51932	1.89414	2.71761	2.97165	3.1154	3.83896	5.16462	5.45654	1.98274	2.95127	4.22828	4.53985	3.79993	3.48855	3.14245	2.62959	5.28152	6.86965
MALE ROCKY 14	14L	M	3.29822	3.43767	3.54642	2.71971	1.78258	1.92135	2.29569	1.97984	2.20265	6.2014	2.1171	2.27697	2.34565	5.06216	6.9725	7.5613	5.59612	4.2625	2.71001	4.36198	3.19933	14.8003	4.72754	0.363717	19.7187	3.23204	2.94392	3.55794	2.62812	1.49919	2.01584	2.44644	3.57082	3.13159	4.25043	5.34015	5.72791	2.28053	4.21836	5.28738	4.93422	4.1679	4.36601	4.0296	2.74202	5.4937	7.39268
MALE ROCKY 14	14P	M	2.86482	3.15764	3.28217	3.10259	1.7481	2.15443	2.22096	2.23285	2.32679	5.96695	1.9925	2.01891	2.27042	5.09064	6.30232	7.21324	6.06034	4.34432	1.95799	4.49167	2.72157	13.9672	8.33639	3.95536	24.8864	2.80139	2.74418	3.46453	2.48872	2.20616	2.01862	2.22006	2.9185	3.25918	3.41293	5.46705	5.08353	1.89938	2.62657	4.49053	5.21407	4.13777	3.14429	3.05081	2.8873	4.66464	6.7862
MALE ROCKY 14	14S	M	2.61565	2.80682	2.74217	3.01949	1.89149	1.78796	2.15177	2.05696	1.94801	6.47296	2.34593	2.126	2.27499	4.71599	6.11186	6.96109	5.15786	3.72811	2.38375	3.81447	3.14662	9.07903	7.47234	2.16424	17.1763	2.88917	3.40589	3.40418	1.56993	2.61977	2.04445	1.53099	3.03462	3.48672	3.04632	4.58929	4.1302	2.45816	2.7423	4.11315	4.20788	4.32192	3.33556	2.71252	2.28312	4.15323	6.66382
MALE ROCKY 14	14C	M	2.59453	2.7014	3.47245	2.81872	1.72546	1.98817	2.17946	2.34828	1.95729	5.87244	2.33918	1.86587	2.24636	4.47352	5.16404	5.41405	4.47283	3.33954	1.82451	3.32546	2.08859	7.26537	4.798	2.4196	13.3081	2.358	3.11433	2.55319	1.74869	1.57876	1.70342	1.83643	2.38326	2.98307	3.29712	4.55307	4.42685	2.06545	2.59559	4.03917	4.52118	3.75372	2.93532	2.55988	2.57524	3.90657	6.04765
MALE ROCKY 14	14E	M	2.80463	2.94327	3.10882	2.9439	1.93222	2.19159	2.17561	2.09304	2.04489	5.97797	2.04915	2.18494	2.09392	4.26196	5.60854	6.43437	5.25676	3.35052	2.25802	3.52731	2.90706	8.01414	4.75292	2.84476	14.3787	2.90814	3.05748	3.31641	1.94435	1.96409	1.94258	1.58634	3.04449	3.20152	3.39927	4.79705	4.39094	2.20199	2.25287	4.09815	4.61556	4.24368	3.04718	2.83999	2.5805	4.26673	6.54426
MALE ROCKY 14	14I	M	2.90634	3.12962	3.22346	3.2066	1.88325	2.06952	2.06598	2.36138	2.02412	6.01339	2.16842	2.05801	1.76896	4.65789	5.40989	6.14988	4.84801	3.30885	2.10105	3.3228	2.82708	6.42316	5.87458	0.894046	12.2014	2.79194	3.30792	3.30562	1.71084	1.52612	2.45008	1.31571	3.19102	3.04388	3.80066	4.89279	4.19433	2.42626	2.4674	4.11454	5.17633	4.39846	3.10663	2.79043	3.15258	3.6405	6.23231
MALE ROCKY 14	14K	M	2.84537	3.37402	3.45406	3.34505	1.89448	1.79904	1.97701	2.06853	1.95508	5.74109	2.04014	1.83031	2.14394	4.81345	6.18083	6.59297	5.0361	3.8629	2.31793	3.87449	2.71849	12.0247	7.23311	8.40672	26.1366	2.8158	2.82749	3.22855	2.04014	1.87902	2.03843	1.94289	3.24803	3.01353	3.44965	5.37741	4.78512	2.09549	2.99886	3.99621	4.48749	4.01675	3.61664	2.96732	2.53473	4.4918	6.34327
MALE ROCKY 14	14M	M	3.45557	3.62046	3.58878	3.07507	1.94537	1.95859	2.71682	2.34746	2.00733	6.26923	2.0998	2.07209	2.10421	4.3054	5.34313	6.84341	5.31926	3.17807	2.16505	3.41222	3.43119	8.71759	7.74762	0.85013	15.0895	3.30881	3.11938	3.62777	1.74082	2.13505	2.03203	1.36416	3.12379	3.55246	4.11737	4.73069	4.81201	2.55803	2.18463	4.54403	4.76498	4.56025	2.97693	3.37914	2.76007	4.31473	7.08965
MALE ROCKY 14	14Q	M	2.86652	3.07463	3.30187	3.04041	1.7657	1.94839	2.11418	2.43624	2.09902	5.68156	2.29996	1.9423	2.34865	4.46504	5.5711	6.75691	5.2274	3.55771	2.01339	3.71993	3.03698	11.5588	8.47224	2.61825	21.4128	2.82277	3.02797	3.34602	1.84725	1.89566	1.61041	1.57391	3.10528	3.36473	3.54246	4.80401	4.44042	2.14974	2.29964	4.51317	4.71105	4.22067	2.92688	3.22024	2.61301	4.08271	6.60482
Male Skittish 3	3a	M	2.50476	3.09255	3.52748	2.75996	1.71356	1.84256	2.00765	2.28435	1.78882	5.65654	1.94661	1.88267	2.2968	4.85948	5.4064	5.72117	4.90139	3.48933	1.91708	3.43791	2.28327	10.3482	3.50048	6.37323	19.2065	2.68677	2.95179	3.14396	2.18641	1.507	1.78991	2.04005	3.19898	2.92488	3.9643	4.91568	4.47505	2.7288	2.80495	3.82046	4.62671	4.40517	3.36854	2.79271	2.85778	3.98004	5.91835
Male Skittish 3	3c	M	3.09625	3.28355	3.61687	3.10048	1.87348	1.7474	1.79603	2.12392	1.98913	5.75599	2.09093	1.80902	2.01428	4.91779	5.7717	6.15371	5.4018	3.84755	1.92415	3.94535	2.20836	11.8695	7.18835	2.53945	20.6715	2.78747	2.8861	2.96855	2.58845	1.57786	1.83867	2.39215	3.06402	2.76275	3.38619	5.60715	5.47618	2.42003	2.60458	3.87531	4.75314	4.3344	3.17425	2.67108	2.76408	4.63421	6.48943
Male Skittish 3	3e	M	2.85787	3.21559	3.82784	3.35553	1.75327	2.02301	1.88868	2.33878	2.09177	5.64481	1.78992	1.87013	2.0326	5.78865	6.53986	6.37817	5.19219	4.2126	2.32726	4.05358	2.32459	15.6818	7.32441	11.9398	33.7246	3.05319	3.17137	3.19478	2.23742	1.64458	2.46407	2.40356	3.47019	3.38163	3.81674	5.56149	5.1639	2.6417	2.81432	4.35954	5.24126	4.65577	3.48597	3.08773	3.1534	4.53585	6.20169
Male Skittish 3	3i	M	3.09351	3.33425	3.5608	2.82082	2.0449	1.87732	1.90508	2.0449	1.75385	6.08869	2.14241	1.89507	2.11692	5.24456	5.70653	6.30477	5.67632	3.93344	1.77309	3.9749	2.32987	11.6369	5.96978	1.13868	18.1093	2.91907	2.88051	3.41317	2.77148	1.60386	1.57852	2.83525	2.96809	2.70995	4.15776	5.4599	5.90144	2.8346	2.43212	3.8457	5.09012	4.44567	2.92928	2.7458	3.34117	4.95967	6.99169
Male Skittish 3	3k	M	3.05806	3.33961	3.48927	3.32046	1.6668	1.77736	2.068	2.20387	2.09828	5.67119	1.72591	2.00099	2.068	5.13796	5.78522	6.4823	5.21237	3.94548	1.83975	3.88538	2.59692	14.6141	20.1998	4.51801	29.2597	2.59794	3.01248	3.36896	2.67393	1.36721	1.96187	2.41491	2.88221	3.07482	3.65282	5.97841	5.41806	2.50822	2.82748	4.26403	4.97766	4.47579	3.46553	3.1084	2.88536	4.31077	6.44483
Male Skittish 3	3m	M	3.01336	3.26342	3.77292	3.12852	1.85581	1.948	2.00285	2.20854	2.05841	5.89725	1.86104	2.04323	2.13713	5.35002	5.99244	6.37663	5.49648	3.87845	2.11398	3.86257	2.51406	13.1371	7.15703	4.76794	24.2381	3.0675	3.08111	3.48779	2.32565	1.72086	1.90037	2.52862	3.39751	3.09973	4.01222	5.33809	5.45988	3.05956	2.9618	4.12318	5.06129	4.98723	3.62887	2.98677	3.00316	4.61614	6.53736
Male Skittish 3	3o	M	2.8402	3.34735	3.52478	2.97854	1.64107	1.8995	2.29331	1.93777	1.6622	5.55117	2.07041	2.11442	2.20144	5.32244	5.63264	6.12753	5.15443	3.67341	1.95922	3.55993	2.5676	12.0218	3.60523	7.69301	22.3922	3.00495	2.72846	3.75699	2.41196	1.44224	1.68018	2.39351	3.44052	2.81965	3.92974	5.26186	5.01668	2.95066	2.75367	4.12191	4.94661	4.48122	3.15075	3.19014	3.28634	3.99918	5.82755
Male Skittish 3	3b	M	3.21341	3.18221	3.39398	2.80139	1.9868	1.82092	2.02783	1.97114	1.98143	6.25373	1.87194	1.99847	2.00464	5.29621	6.51002	6.73886	5.90177	4.36966	2.14036	4.46827	2.27058	13.5979	6.90056	0.887007	18.9347	2.86626	2.97254	3.11272	2.38847	2.13897	2.15701	2.47297	3.05285	2.87773	3.81673	5.18342	5.68262	2.54657	2.94212	4.00768	5.06612	4.38106	3.38899	2.73193	3.08867	4.89697	6.62983
Male Skittish 3	3d	M	2.83995	2.94013	3.35484	2.82231	1.85255	1.97997	1.87537	1.72254	1.85255	5.30767	1.89439	1.64073	1.98336	4.70285	5.91303	6.15481	5.09431	3.66394	2.24909	3.70651	2.4483	11.3138	5.22978	3.30411	19.1184	2.89703	2.67086	3.17006	2.10628	1.73711	1.6892	2.27037	3.10447	2.45665	3.83277	4.82157	5.09889	2.17407	2.61356	3.83828	4.79982	3.95628	3.17285	2.90373	2.96097	4.74952	6.3137
Male Skittish 3	3h	M	3.01355	3.35511	3.41749	3.10181	1.68738	1.92991	1.77745	2.06932	1.90002	5.7577	2.14881	1.82169	2.03317	5.37711	6.07915	6.41508	5.4221	3.93614	2.14301	3.941	2.47407	15.0541	8.66567	4.47924	27.3758	3.22723	2.73148	3.41334	2.71767	1.52116	2.35243	2.039	3.45869	2.63404	3.76221	5.73162	4.9388	2.9587	2.91012	4.21934	4.9351	4.7233	3.43118	3.2721	3.04198	4.30801	6.13223
Male Skittish 3	3j	M	3.01109	3.36401	3.65956	3.06574	1.74143	1.71415	2.01575	2.14601	2.11433	5.9953	2.34395	2.07855	2.13098	5.57432	6.47286	6.85443	5.88054	4.40234	2.07052	4.4413	2.41313	14.0621	7.90347	2.41793	23.3482	3.0313	2.91123	3.33884	2.76048	1.75247	2.11534	2.72386	3.35508	2.86943	3.85858	5.77423	5.68941	2.81911	2.77388	4.18015	4.94953	4.85898	3.60278	3.23384	2.84911	4.98523	6.78345
Male Skittish 3	3l	M	2.93704	3.10264	3.91405	3.2417	1.86168	1.84879	2.02873	2.29124	2.26812	5.84886	2.1137	1.95932	2.12418	5.31585	5.83462	6.01421	5.48772	3.86513	1.96949	3.8698	2.14441	10.8573	7.7048	3.29731	20.6333	3.01918	2.94024	3.25433	2.41221	1.781	2.14977	2.17178	3.07433	3.04903	4.00041	5.56364	4.9953	2.863	2.58162	3.99899	5.20044	5.02797	3.49394	2.83599	2.93256	4.19284	6.02991
Male Skittish 3	3n	M	2.98788	3.24883	3.5713	3.16047	1.72195	1.94586	1.99458	1.83675	1.90181	5.62267	1.94254	1.86611	2.15911	5.12267	5.91743	6.08751	5.02694	3.79333	2.1241	3.74159	2.34593	16.0433	5.96254	9.68921	30.8052	2.90075	2.76973	3.18906	2.37153	1.37153	1.51426	2.64664	3.36247	2.64317	3.86735	5.52313	5.59992	2.72797	2.6372	3.78609	4.76622	4.58439	3.41816	2.9649	2.87792	4.77705	6.32344
Male Skittish 3	3p	M	2.87379	3.35513	3.63143	3.03408	1.77666	1.77457	1.99441	2.09994	2.14133	6.06776	2.12944	1.7658	2.1321	5.39124	6.20344	6.54603	5.65328	4.14614	2.05731	4.24406	2.30197	13.0959	8.91059	2.28465	23.3801	3.09085	3.06763	3.01917	2.44452	1.99454	2.06667	2.62564	3.40858	2.98368	3.48782	5.40244	5.44119	2.80723	2.87682	4.2836	4.87632	4.82665	3.6093	3.15893	2.76002	4.99245	6.91413
Male Twin 8	8a	M	2.50944	2.91854	3.07119	2.57454	1.43595	1.66382	1.69082	1.95669	1.56752	4.73322	1.72297	1.58562	1.5958	4.6011	5.59282	6.69562	4.52648	2.79222	2.8006	2.77581	3.91982	7.43649	5.58574	1.1834	14.0571	3.64818	2.87992	4.44876	2.27256	1.41826	1.52277	2.17671	4.05554	2.79737	5.23973	4.7571	4.449	2.6178	3.11064	4.91263	5.07424	4.13561	3.27398	4.07259	3.51577	4.66624	6.81135
Male Twin 8	8c	M	2.45773	2.88706	3.14991	2.63538	2.00011	1.62855	1.79445	2.17188	1.69143	4.83716	1.68085	1.63601	1.65114	4.77011	5.74751	6.8018	4.59125	3.05539	2.69212	2.96871	3.8331	9.67767	10.8641	1.74015	18.7178	3.39149	2.79106	4.58754	2.09623	1.51875	1.87492	2.15776	4.00002	3.00582	5.34746	4.62809	4.51577	2.95844	3.07822	4.83032	5.03461	4.53319	3.24322	3.82428	3.38355	4.53006	6.64381
Male Twin 8	8e	M	2.54466	2.62714	3.23593	2.80643	1.46678	1.61568	2.63755	2.29241	1.54634	4.80338	1.42976	1.76849	1.55019	4.1705	5.44936	6.35181	4.76267	2.62286	2.8265	2.7138	3.63801	6.87622	6.27611	1.75297	14.4885	3.64959	2.92453	4.03747	2.07227	1.32004	1.6108	1.74488	3.59399	3.30414	4.57384	4.65912	4.0266	2.12046	2.98672	5.02714	5.3367	3.60858	2.93556	3.92223	3.8183	4.47466	6.50715
Male Twin 8	8g	M	2.43158	2.43015	2.7074	2.65488	1.46486	1.89878	1.97857	2.08098	1.65462	5.10827	1.56971	1.71245	1.63664	4.20821	5.85163	6.9166	4.49983	2.6539	3.19773	2.69593	4.22067	7.62529	8.45235	0.352846	15.2993	3.97422	2.6479	4.59708	1.62771	1.88656	1.58408	1.83297	4.04029	3.02425	4.8334	4.11638	4.2009	2.12728	3.25555	5.06137	5.26623	3.77529	3.25169	4.07606	3.61906	5.15562	7.1623
Male Twin 8	8j	M	2.67549	2.72189	2.73855	2.58933	1.37625	1.71909	1.65542	1.90218	1.5082	4.91159	1.63915	1.40219	1.42212	4.16032	5.74181	6.86541	4.53768	2.69581	3.046	2.78499	4.08043	9.50752	7.63258	0.237282	17.2051	3.88132	2.82558	4.28401	2.10122	1.47803	1.94249	1.26524	3.96763	2.73254	4.76207	4.53807	3.86253	2.29949	3.03877	5.0083	4.94357	3.77845	2.97859	4.02333	3.45779	4.62479	6.88271
Male Twin 8	8l	M	2.46903	2.75326	3.03365	2.84931	1.54395	1.97994	2.01672	2.10207	1.85004	4.21831	1.63109	1.75076	1.65388	3.7285	5.2942	6.61436	4.60829	2.21931	3.07488	2.3059	4.30846	5.55871	5.96716	2.34873	13.2161	3.66281	3.26359	4.51049	2.03613	1.32354	1.57163	1.38542	3.99872	3.38893	4.68853	4.43945	3.3434	2.30667	2.57735	4.70614	5.01465	4.1497	2.93155	3.49035	3.21056	3.76434	6.14395
Male Twin 8	8n	M	2.19626	2.7365	2.5509	2.69827	1.56751	1.75859	1.83469	1.92013	1.61377	4.8744	1.66442	1.71564	1.62494	4.23173	5.23784	6.33457	3.98219	2.36141	2.87643	2.34883	3.98574	5.71778	6.27469	1.60236	12.854	3.609	2.88329	4.30971	1.50942	1.22317	1.56751	1.726	3.9636	2.71267	4.53815	4.16257	3.54185	2.50567	3.02263	4.74554	4.56627	4.04287	3.0559	3.67567	3.01356	4.2375	6.42743
Male Twin 8	8p	M	2.47058	2.82657	3.19947	2.75202	1.55321	1.78061	1.85751	2.0987	1.70897	4.99882	1.59025	1.64647	1.50693	4.45026	5.65456	6.31844	4.64333	2.79055	2.864	2.78285	3.53559	7.49395	7.47097	0.73887	15.0518	3.63644	2.53821	4.27522	1.92416	1.67921	1.60304	2.06077	4.06768	2.6033	4.84666	4.52273	4.36876	2.53937	3.19058	4.5048	5.1523	4.18532	3.38367	3.61928	3.44392	4.78321	6.47264
Male Twin 8	8b	M	2.86084	3.02454	3.17313	2.89236	1.52262	1.87095	1.78531	2.02956	1.87574	5.13771	1.74748	1.44021	1.41273	4.3514	5.61356	6.46029	4.70757	2.75347	2.86009	2.69128	3.76901	8.41646	7.27605	2.09623	17.3551	3.4208	2.55447	4.7517	2.40428	1.30698	1.81678	1.6667	3.8259	2.51723	5.0157	5.00387	4.4837	2.37172	2.86973	4.72199	5.20793	4.19207	3.22709	3.87163	3.33581	4.52208	6.46471
Male Twin 8	8d	M	2.81865	2.8946	2.9706	2.40419	1.47143	1.81199	1.76936	1.81387	1.43817	4.64711	1.64009	1.37237	1.44101	3.92268	5.35989	6.73498	4.62161	2.32477	3.03512	2.44086	4.29411	6.39434	5.49537	0.0126242	12.1726	3.86504	3.16176	4.41964	2.39443	1.04536	1.54214	1.49228	3.96846	2.96133	5.0521	4.42251	4.18143	2.30499	3.46978	5.46966	5.02443	3.67066	3.38462	4.54507	3.59703	4.775	7.29151
Male Twin 8	8f	M	2.35782	2.39654	2.53681	2.24805	1.48966	1.57954	1.72696	1.63904	1.63064	4.83668	1.80738	1.25669	1.47188	4.2263	5.78534	6.73904	4.72774	2.8251	2.96024	2.88921	3.84982	8.04351	5.09928	0.66431	13.4718	3.79617	2.53975	4.30929	2.68807	1.2154	1.68157	1.7532	3.92206	2.51421	4.69808	4.7533	4.08273	1.83263	3.08935	4.82281	5.35484	3.45227	3.01591	3.86067	3.72609	5.13338	7.11011
Male Twin 8	8i	M	2.55701	2.65269	2.73402	2.74231	1.34941	1.56794	1.73439	1.78773	1.59042	4.92995	1.73439	1.34133	1.51658	4.1327	5.48259	6.64234	4.57975	2.34968	3.13291	2.38851	4.25383	6.8446	6.67234	1.95089	15.0826	3.89938	2.93492	4.68134	2.09718	1.36754	1.35423	1.75955	4.02278	2.90606	4.82062	4.52217	4.15555	2.46956	3.02724	4.67091	5.08864	4.04045	3.15564	3.70108	3.52101	4.89973	7.13406
Male Twin 8	8k	M	2.83411	3.15761	3.17628	2.84225	1.79502	1.76946	1.68899	2.0441	1.7909	5.29676	1.90922	1.4522	1.67948	4.86757	6.25881	7.16336	4.91497	3.16147	3.09734	3.18301	3.98035	9.15098	5.68272	2.23156	16.5397	4.04794	2.69936	4.53226	2.21526	1.40763	2.39708	1.47303	4.53558	2.49771	5.20406	4.89595	4.18296	2.62698	2.99397	4.47796	5.3463	4.41741	3.27601	3.59325	3.5612	4.69186	6.79602
Male Twin 8	8m	M	2.7795	2.95348	2.99556	2.54907	1.43166	1.60847	1.76328	1.74684	1.67655	4.64823	1.57633	1.5956	1.6478	4.05295	5.61657	6.4541	4.13154	2.57368	3.04288	2.65149	3.8026	8.03841	4.82934	1.6564	14.325	3.78443	2.75672	3.91888	1.67452	1.2541	1.76493	1.37497	3.95345	2.89576	4.60002	4.14327	4.01192	2.34457	2.96997	4.54766	4.43722	4.01417	3.20034	3.5602	2.79404	4.42297	6.37906
Male Twin 8	8o	M	2.35335	2.87341	3.2997	2.56361	1.51233	1.78729	1.84013	1.80672	1.66281	4.54831	1.63398	1.6066	1.7012	4.09315	5.12399	6.20056	4.16909	2.3199	2.80409	2.29099	3.90957	8.65532	9.60293	1.90827	19.8168	3.52131	2.52096	4.55713	1.75737	1.13604	1.77565	1.58571	3.92125	2.54439	5.38012	4.15427	3.44359	2.11563	2.47677	4.1794	4.90095	3.77844	2.62108	3.2443	3.29577	3.82911	5.80883
Male Twin 8	8q	M	2.73119	2.77035	3.14694	2.81348	1.77614	1.8873	2.04279	2.4151	1.9296	5.5875	1.45502	1.76072	1.46465	4.42144	5.80553	6.99215	4.85195	2.84304	2.96249	2.86919	4.12296	8.65194	11.0997	2.29189	17.079	3.7394	2.89457	4.66197	1.94042	1.61085	2.51272	1.14832	3.62119	3.18151	5.19055	4.64884	3.6319	2.15028	2.95405	5.14052	5.49673	4.05739	3.19939	4.07576	3.57394	4.10261	6.48788
Female Zoe	1A	F	2.28788	2.06974	2.26524	1.97796	1.35366	1.2683	1.61677	1.81334	0.933608	4.25308	1.07746	1.57664	1.42844	3.68801	4.92324	4.8482	3.40567	2.79938	2.12386	2.61159	2.23661	9.43654	2.96187	1.70526	14.0515	2.13349	2.18712	2.88422	0.890066	1.51674	1.75861	1.30902	1.96619	2.38429	3.21518	2.868	3.56039	1.69788	2.05706	2.67436	3.29619	2.59224	2.32932	2.03295	2.44709	3.21279	4.26245
Female Zoe	1B	F	2.36496	2.09751	2.09105	1.73537	1.50843	1.52694	1.59099	1.41631	1.19698	4.37597	1.68251	1.53249	1.62175	3.25167	4.49851	4.83279	3.14714	2.05628	2.44222	2.07214	2.76065	7.96824	1.86907	0.882105	11.1137	2.83066	2.29124	2.91735	0.944003	1.39111	1.35218	0.968301	2.48507	2.82564	3.09369	2.64742	3.28208	1.81862	1.78371	2.79764	3.29961	3.00638	2.24526	1.91881	2.21901	3.47473	4.95197
Female Zoe	1C	F	2.04913	2.16437	2.30653	1.94104	1.52673	1.61016	1.64611	1.47754	1.38744	4.05946	1.49833	1.37195	1.39384	3.65855	4.85364	5.06842	3.75295	2.52389	2.32975	2.56712	2.5013	8.59011	5.0899	0.932685	14.3045	2.83549	2.40839	2.80042	0.988637	1.93472	1.13611	1.87098	3.12812	2.54427	2.93847	2.76886	3.81366	2.10592	2.08152	3.17751	3.49562	3.49276	2.45164	2.22141	2.1559	3.97615	5.12362
Female Zoe	1D	F	1.83814	2.05937	2.23013	1.86068	1.35893	1.40187	1.71981	1.59583	1.29577	3.67683	1.19572	1.14822	1.12842	3.90286	5.13699	5.04003	3.03977	2.49617	2.64082	2.36009	2.67995	10.9721	4.64976	3.43199	19.0294	2.79415	2.57207	2.91038	0.998067	1.38976	1.60751	1.55216	3.10229	2.64933	3.51334	2.85353	3.24857	2.14326	2.4282	3.19543	3.34734	3.42409	2.70377	2.24844	2.25047	3.64834	4.76499
Female Zoe	1E	F	1.82562	1.84487	1.93302	1.66904	1.54205	1.41145	1.62444	1.45011	1.41608	4.07654	1.44934	1.25799	1.27964	3.56107	4.85781	5.15872	3.20463	2.44621	2.4116	2.44726	2.71145	4.03518	1.38832	1.10219	6.06126	2.7995	2.3405	2.80137	1.49404	1.15385	1.1074	1.85688	2.81581	2.79154	3.19891	3.1558	3.67115	1.68788	2.4534	3.68563	3.4667	3.08261	2.6156	2.66767	2.12446	4.28572	5.59115
Female Zoe	1F	F	2.06842	2.17362	2.38706	2.02185	1.41764	1.59363	1.68228	1.59261	1.13728	4.08477	1.33603	1.42074	1.40041	3.63439	4.72626	4.76568	3.29996	2.44519	2.28107	2.35792	2.40775	3.9424	1.99746	1.40334	6.58071	2.4968	2.50198	2.74757	1.12892	1.30805	1.14861	1.68296	2.70183	2.42167	3.09786	3.12069	3.67696	2.00794	2.04508	2.76381	3.27706	3.14323	2.37041	1.91153	2.23192	3.69195	4.88674
Female Zoe	1G	F	2.03069	2.07621	2.11013	1.98357	1.69106	1.66787	1.75118	1.54528	1.19511	3.92802	1.31886	1.43708	1.28968	3.3342	4.41654	4.71711	3.44735	2.21006	2.20648	2.23594	2.48117	3.17363	1.52208	1.39188	5.25071	2.59965	2.43358	2.73774	1.05948	1.48176	1.05675	1.59475	2.6099	2.66834	2.81185	2.9045	3.55114	2.15561	1.73995	2.73622	3.22312	3.34101	2.10555	1.72589	2.25821	3.60864	4.90614
Female Zoe	1H	F	1.89819	1.98267	2.17867	1.90118	1.39679	1.45958	1.50361	1.61321	1.22078	4.32833	1.54792	1.50314	1.56833	3.33753	4.65163	4.8416	3.20385	2.30227	2.34937	2.22848	2.61312	3.67096	1.21624	1.9944	5.9399	2.43504	2.6107	2.85847	0.895462	1.56863	1.05751	1.32711	2.54023	2.65208	3.05954	2.7895	3.17828	1.63568	2.02212	3.17518	3.27094	2.85557	2.43205	2.33398	2.14713	3.50479	4.91846
Female Zoe	1I	F	1.98445	1.86733	2.06773	2.00254	1.25192	1.51301	1.61902	1.49196	1.0464	4.00613	1.57823	1.26722	1.42419	3.41517	4.46456	4.75613	3.26994	2.39787	2.06669	2.37507	2.38106	3.73631	1.67619	1.57028	5.88101	2.44766	2.09762	2.68008	1.38032	1.19001	1.32516	1.15588	2.25726	2.20511	2.67427	3.34493	3.05899	1.69164	1.91766	2.78361	2.99815	2.73325	2.17549	2.09108	1.97835	3.22773	4.56903
Female Zoe	1J	F	1.99431	2.28637	2.43202	1.79436	1.50323	1.60393	1.72183	1.79337	1.24544	4.22072	1.5016	1.43475	1.44017	3.07539	4.45606	4.77114	3.40369	2.15529	2.30077	2.25899	2.51215	3.71845	1.10156	1.86523	6.23759	2.65931	2.49266	2.55979	1.34178	1.1786	0.981634	1.36153	2.92633	2.86127	3.11615	3.11186	3.35071	1.64638	2.27205	3.50001	3.4319	2.89165	2.50352	2.58437	2.28711	3.76462	5.16295
Female Zoe	1K	F	2.04084	2.07979	2.14822	1.98379	1.37133	1.49659	1.73405	1.93684	1.21116	4.23706	1.3028	1.43136	1.29153	3.20537	4.45582	4.713	3.03041	2.06648	2.38935	1.99994	2.71306	2.93417	1.46711	1.44722	5.17247	2.55124	2.27357	3.03094	1.0752	1.19	1.18727	1.32139	2.59631	2.62154	3.15522	3.05884	3.32484	1.54332	2.00685	3.12637	3.48572	2.74817	2.19099	2.18011	2.39912	3.57001	4.87023
Female Zoe	1L	F	1.68114	1.95666	2.23815	2.06178	1.29009	1.4335	1.72259	1.89024	1.42326	4.19826	1.53115	1.58295	1.5583	3.87182	4.86055	4.75759	3.30094	2.70163	2.15892	2.55645	2.20115	3.66405	1.67137	1.57428	5.37672	2.35138	2.47517	2.57718	1.0803	1.40363	1.5689	1.51917	2.69986	2.63242	2.66522	3.1417	3.09118	1.81839	1.83285	2.9364	3.39739	3.23056	2.26683	1.80111	2.10013	3.33942	4.5122
Female Zoe	1M	F	2.13634	2.18009	2.20254	1.86346	1.56413	1.5706	1.93202	1.70583	1.19716	4.00426	1.38937	1.2974	1.33842	3.78183	5.07806	4.90527	3.03171	2.45148	2.62658	2.34782	2.55745	3.4508	1.40416	1.20005	5.40061	2.76662	2.7132	2.70205	1.06178	1.26091	1.41572	1.57181	2.91885	2.91907	3.06476	2.91928	3.65587	1.76716	2.25136	3.27753	3.50569	2.96398	2.51415	2.32682	2.39535	3.90059	5.07869
Female Zoe	1N	F	1.99554	2.19777	2.05364	1.65715	1.48807	1.58138	1.84851	1.39554	1.34143	3.96627	1.33587	1.42908	1.44814	3.23746	4.47136	4.65905	3.24037	2.12844	2.34292	2.11808	2.54098	3.26682	1.23918	1.1773	5.3721	2.52282	2.69319	2.70978	0.853981	1.45102	1.04113	1.38929	2.81472	3.10584	2.92055	2.32303	3.35789	1.99312	1.70692	2.73951	3.32886	3.32541	2.32799	1.58997	2.19868	3.53633	4.92554
Female Zoe	1O	F	1.9212	2.05829	2.18668	2.01427	1.5268	1.4347	1.65581	1.43877	1.54204	4.21999	1.30883	1.56757	1.41263	3.48792	4.69996	5.03982	3.63393	2.38985	2.31012	2.43297	2.60685	3.57481	1.52634	1.64089	5.71688	2.66934	2.70549	2.78358	0.959206	1.71917	1.05612	1.71093	2.6748	2.96203	2.84425	2.89954	3.49036	2.00929	1.94641	2.97748	3.37271	3.5488	2.67901	1.90417	1.93691	3.77366	5.16001
Female Zoe	1P	F	1.88591	1.8164	1.90634	1.74047	1.30206	1.48194	1.57029	1.40043	1.44857	4.44877	1.6337	1.43757	1.45484	3.62218	4.73434	4.55075	2.98834	2.49726	2.23708	2.36206	2.18869	11.8603	3.18848	3.25463	18.1323	2.365	2.32638	2.47802	1.08812	1.28965	1.18692	1.58103	2.2543	2.86585	2.61329	2.77879	3.45021	1.79855	1.76949	2.56645	3.11658	3.24711	2.50666	1.53316	1.81927	3.64965	4.70096
Female Zoe	1R	F	1.76796	2.0217	2.08528	1.76545	1.2988	1.50952	1.6318	1.56836	1.14378	4.19277	1.34171	1.55975	1.53922	3.37127	4.43534	4.69025	3.10678	2.33439	2.10095	2.31358	2.37668	4.65667	1.60867	2.032	7.71096	2.45333	2.17398	2.57029	1.06798	1.34014	1.2988	1.38359	2.60933	2.74924	2.72059	2.83217	3.1153	1.91476	1.73426	2.66967	2.88659	3.05571	2.21214	1.86667	1.83434	3.43985	4.71939
Female Zoe	1S	F	1.93332	1.99327	2.13717	1.89703	1.43203	1.47423	1.6436	1.6436	1.28302	4.12961	1.45454	1.34988	1.41312	3.32352	4.39976	4.63219	3.46372	2.27244	2.12732	2.29689	2.3353	3.24137	1.34804	1.42574	5.06775	2.43437	2.59987	2.56546	1.18121	1.44101	1.30827	1.19046	2.38462	2.65548	2.71961	2.93383	3.04694	1.78625	1.86458	2.75441	3.27567	3.06675	2.32588	1.72351	2.10196	3.26598	4.79737
Female Zoe	1T	F	1.71757	2.2782	2.33069	1.775	1.26358	1.56214	1.83074	1.47179	1.19631	4.21591	1.45149	1.37202	1.38475	3.35845	4.30516	4.4666	2.80548	2.18969	2.11547	2.08982	2.37678	10.1791	3.55812	5.87569	19.4902	2.35326	2.04997	2.67909	0.646418	1.54668	1.39871	1.02717	2.73306	2.30201	3.28193	2.37157	2.64202	1.69417	1.74672	2.70714	3.01235	2.8841	2.05361	1.82241	2.03766	2.95491	4.21715
Male Taz	5B	M	2.59882	3.16083	3.15284	2.83171	1.99783	2.26701	1.96764	1.97586	1.73966	5.74086	1.83281	1.88011	2.01041	3.82547	4.76291	5.97766	4.34988	2.89026	1.87265	2.99764	2.98002	28.3544	16.4264	38.054	82.2802	2.57568	2.76657	3.18755	1.58211	1.46895	1.60154	1.54235	3.30406	2.88357	3.42914	4.40685	4.11045	2.0978	1.84687	4.19965	3.96804	3.81036	2.28167	3.00588	2.30391	3.95708	6.38213
Male Taz	5D	M	3.06386	3.13365	3.26245	2.52843	1.84196	2.07859	2.2478	1.91902	1.99773	5.71743	1.7574	2.18838	2.03469	3.5855	4.89153	5.96216	4.83372	2.63883	2.25269	2.9358	3.02636	20.5278	3.84308	1.52217	26.1508	3.36882	2.57974	3.07556	1.78522	1.41458	1.32271	1.23464	3.61106	3.06837	3.69058	4.29276	4.29847	2.38374	2.19231	4.13539	4.41702	4.36887	2.60761	2.7799	2.49193	4.27247	6.37957
Male Taz	5E	M	3.25085	3.06113	3.51204	2.6681	1.97631	1.93687	2.31767	2.12299	2.13547	6.0293	2.01487	2.07416	2.00542	3.66383	4.77708	5.88073	4.83071	2.45614	2.32094	2.88738	2.99334	8.48313	4.66418	1.26298	14.4411	3.37386	3.3821	2.75333	1.42037	1.764	1.13851	1.24734	3.32413	3.74296	3.63547	4.06904	4.47839	2.54866	2.08335	4.37956	4.67139	4.59758	2.58287	2.50826	2.68955	4.23094	6.8137
Male Taz	5F	M	2.71228	3.35583	3.54835	2.89314	1.90703	1.99238	2.13868	2.60549	1.67914	5.40964	1.83891	1.72935	1.81593	3.91691	4.8179	5.92473	4.47309	2.76531	2.05259	2.86484	3.05989	10.6631	6.2662	5.21641	21.8792	2.81174	2.85759	3.36432	1.68604	1.49665	1.64465	1.34573	3.3242	3.46976	4.13238	4.56284	4.05058	2.20033	2.61438	4.10887	4.57796	3.7997	2.706	2.74622	3.03738	3.77515	6.15044
Male Taz	5G	M	2.85084	3.09774	3.23704	2.82673	1.80454	1.82843	2.36088	2.11204	1.83128	5.91873	1.98216	1.78186	1.84907	3.76546	4.8127	6.23224	4.44566	2.62564	2.18706	2.85394	3.3783	13.1376	10.784	0.926705	24.6143	3.00896	3.31935	3.25408	1.76634	1.64327	1.55534	1.22493	3.24965	3.79348	3.76184	4.5923	4.07574	2.19609	2.06239	4.65543	4.5414	4.00712	2.48673	3.22996	2.76864	3.98765	6.81817
Male Taz	5H	M	2.85241	3.10115	3.27725	2.71312	1.77003	1.76252	2.09177	2.19007	1.94929	5.96984	1.94929	1.80793	1.57332	4.16838	5.31866	6.25135	4.65536	2.95707	2.36158	3.10442	3.14693	11.5242	5.1381	3.80395	20.2726	3.12917	3.10006	3.30618	1.83507	1.69286	1.87105	1.26786	3.48124	3.51966	3.75304	4.54326	4.1147	2.33071	2.1846	4.35522	4.55797	4.24974	2.58743	2.7965	2.73614	4.07496	6.51604
Male Taz	5I	M	2.62972	2.9659	3.19517	2.82831	1.76331	1.895	2.05933	2.06966	2.0139	5.56951	1.75476	1.92846	1.80341	4.25263	5.0273	6.27475	4.72985	2.99453	2.03277	3.23884	3.03591	16.0091	15.9951	0.329571	31.1141	3.06788	3.35911	3.00581	1.75547	1.84212	1.82965	1.46036	3.47268	3.65356	3.55118	4.58234	3.95401	2.755	2.29785	4.42629	4.46019	4.74979	3.00333	3.03691	2.46514	3.64187	6.32136
Male Taz	5J	M	2.74874	2.9489	3.14311	3.03094	1.4689	1.80756	2.01995	2.02581	1.92823	5.88413	1.83088	1.72491	1.82998	4.67212	5.5719	6.64332	4.71896	3.1385	2.4334	3.17433	3.46899	12.7126	11.4401	2.88885	26.1942	3.23819	3.32535	3.76195	2.00263	1.74173	1.78858	1.74458	3.42887	3.7798	3.90786	5.03267	4.32027	2.65163	2.30127	4.31517	4.85307	4.5696	3.14713	3.17409	2.92507	4.15152	6.69156
Male Taz	5K	M	2.67121	2.96206	3.26903	2.93811	1.46558	1.65447	2.24548	2.17714	1.74149	5.27258	1.99042	1.87451	1.86779	4.37355	5.17349	6.27209	4.48909	2.96403	2.20946	3.10094	3.17115	15.8939	24.701	2.91376	36.9853	3.12532	3.30227	3.21831	1.60738	1.6025	1.51007	1.54717	3.44346	3.61002	3.51603	4.52479	4.03285	2.78726	2.34274	4.24685	4.1538	4.46445	2.76106	2.8805	2.48041	3.72644	6.26906
Male Taz	5L	M	2.89004	2.80187	3.18995	2.91553	1.72433	1.82889	2.09827	2.24806	1.92208	5.72566	1.67887	1.83221	1.75236	4.34407	5.38696	6.40362	4.3982	2.7545	2.63246	2.86297	3.54066	17.1615	14.1362	2.02237	33.1167	3.34621	3.61102	3.52965	1.57828	1.69835	1.41165	1.82438	3.37015	3.87195	3.96958	4.48941	4.53611	2.65385	2.17654	4.65437	4.59037	4.5354	2.82379	3.17523	2.77982	4.32574	6.84137
Male Taz	5M	M	2.36745	2.94026	2.98316	2.87298	1.52516	1.68837	2.07248	1.74873	1.97434	6.085	1.88564	1.64423	1.68972	4.45137	5.28087	6.28869	4.49812	3.09193	2.18895	3.13942	3.14927	13.7151	11.9701	12.3665	37.0934	2.80934	3.58341	3.27494	1.66614	1.89516	2.22372	1.36994	3.34671	3.57328	3.38671	4.52914	3.71777	2.10534	2.22741	4.50436	4.70599	4.07598	2.79659	3.01828	2.75636	3.82867	6.70796
Male Taz	5N	M	2.66051	3.08583	3.33694	2.876	2.08442	1.82244	2.19447	1.904	1.88422	5.95724	1.91766	1.78272	1.96006	3.68163	4.80054	6.05181	4.56543	2.68206	2.11849	2.96512	3.08669	11.1022	14.459	0.940857	23.9185	2.86619	3.33167	2.95962	1.60527	1.76582	1.68078	1.50677	3.35386	3.41685	3.50851	4.47849	4.16468	2.22717	2.33881	4.51222	4.42688	4.08525	2.57991	2.95588	2.60595	4.17379	6.86438
Male Taz	5O	M	2.62149	3.10924	3.08683	2.5174	1.7453	1.84324	2.05813	1.97785	2.13955	5.64793	1.7931	1.67615	1.78208	4.1584	5.0983	6.14643	4.71553	2.96287	2.13543	3.09611	3.05032	12.1357	1.92909	7.43979	21.2214	3.04348	2.85363	3.35383	1.62508	1.89356	1.9458	1.2525	3.28974	3.14288	3.74798	4.07103	3.82495	2.49958	1.97642	3.61266	4.12127	4.62514	2.85712	2.162	2.24531	3.83398	6.20017
Male Taz	5P	M	2.62711	2.96925	3.28884	2.83144	1.73324	1.99703	1.99525	1.97138	2.00147	5.99232	1.67861	1.95344	1.67913	4.13326	5.25472	6.27917	4.48961	3.13626	2.11846	3.25052	3.02865	19.4846	19.2029	4.66115	42.75	2.84229	2.82391	3.1877	1.80022	1.73937	1.9498	1.41106	3.1646	3.23999	3.60947	4.616	4.03803	2.19548	2.35654	4.15958	4.03438	4.12981	2.81102	2.77831	2.09315	3.99361	6.31445
Male Taz	5Q	M	2.49994	3.03706	2.97665	2.71388	1.52445	1.81503	2.05866	1.85533	2.02716	5.66872	1.6774	2.08002	1.96397	3.97356	4.81884	5.74657	4.30738	2.83215	1.98669	2.9007	2.84587	8.12594	5.22261	3.7075	16.2146	2.69439	2.77981	3.16026	1.74188	1.26271	1.75743	1.53279	3.29005	2.85257	3.37652	4.45461	4.02803	2.27845	2.61529	4.05695	4.11904	4.22681	3.08636	2.81442	2.11156	3.86516	6.09453
Male Taz	5S	M	2.71311	2.79559	3.01316	2.77332	1.62855	1.72852	2.01343	1.71643	1.81551	5.52628	1.79629	1.76687	1.81656	4.24138	5.24795	6.12044	4.4944	2.77798	2.46997	2.91135	3.2091	16.1307	18.3225	1.6638	32.4482	3.2836	3.24864	3.31783	1.61215	1.62796	1.6262	1.39638	3.543	3.29546	3.62079	4.37386	3.93505	2.86672	2.4209	4.06547	4.25214	4.65121	3.02663	2.81862	2.46102	3.83149	6.19632
Male Taz	5T	M	2.81439	2.81785	3.09819	2.80409	1.66264	1.80344	2.05114	2.00563	1.83725	5.4812	1.80614	1.89214	2.01169	4.34639	5.67717	6.47098	4.68603	3.10579	2.57139	3.24513	3.22585	17.3258	12.603	1.77938	31.3067	3.3788	2.98715	3.37808	1.69386	1.66264	1.66721	1.75672	3.5104	3.49126	3.56611	4.48472	4.51363	2.44683	2.21215	4.12639	4.47344	4.28265	2.82652	2.9013	2.64324	4.51559	6.58207
Male Taz	5U	M	3.27394	3.04619	3.52083	3.04789	1.82155	1.99778	2.20809	2.21024	1.93659	5.8624	1.61994	1.9397	1.79578	4.04344	5.69416	6.92382	5.0884	3.06721	2.62695	3.29473	3.62909	16.236	24.1501	12.2567	28.1238	3.32156	3.30737	3.6607	1.83969	2.04242	1.74805	1.40576	3.60368	3.80982	4.0043	4.87331	4.67484	2.65695	2.23553	4.51574	4.51068	4.58716	2.91053	3.17624	2.61898	4.36399	6.88081
Male Taz	5V	M	2.8269	2.7711	3.29283	2.75957	1.7873	1.85384	2.05418	2.31359	2.03377	6.14112	2.02449	1.68602	2.00521	4.79019	5.55269	6.2903	4.31431	3.30761	2.24508	3.29726	2.99304	12.3999	10.9147	1.1218	21.7052	3.13236	2.79764	3.27306	1.66544	1.83877	1.98998	1.52446	3.01307	3.3394	3.64047	4.40872	4.28844	2.28239	2.35073	4.23597	4.24117	4.24193	2.70196	2.75109	2.26089	4.09112	6.316
Male Taz	5W	M	2.65262	3.20101	3.2699	2.68455	1.7512	1.93118	2.16435	1.75444	1.59619	5.46484	1.67492	1.86317	1.89841	3.7354	4.65216	5.9542	4.5676	2.55391	2.09826	2.78071	3.17349	18.5164	10.1318	9.31386	37.8223	3.0621	3.03566	3.20531	1.60211	1.59127	1.71056	1.07553	3.60298	3.22744	3.71623	4.24337	3.66639	2.83771	2.45588	4.04795	3.87688	4.39978	2.73073	2.82279	2.44235	3.59027	6.15381
Male Taz	5X	M	2.65623	2.72109	3.6505	2.83397	1.50941	1.72506	2.3039	2.04344	2.02987	5.62049	1.81837	2.19607	1.80785	4.43493	5.39619	6.0521	4.79231	2.8603	2.5359	2.9529	3.0992	9.40562	7.25764	3.54285	19.6175	3.27475	3.39062	3.44848	1.37707	1.61448	1.29601	2.05596	3.44273	4.09148	3.94746	4.10747	4.56026	2.97268	2.58092	4.62026	4.539	4.96759	3.41986	3.3281	2.52762	4.33955	6.42894
Female Tawney	3C	F	2.40368	2.57041	2.88056	2.50907	1.22782	1.65156	1.84019	1.50308	1.60113	4.85747	1.72466	1.39706	1.6101	4.14281	4.91508	5.2248	4.02477	2.92817	1.98691	2.93437	2.29044	13.7712	11.272	2.44563	26.8498	2.58746	2.7197	2.64164	1.04454	1.90161	1.38449	1.77288	2.8569	2.64533	3.07531	3.50477	4.11179	2.36907	2.36655	3.61146	3.85997	3.87227	2.86267	2.6337	2.25927	3.75957	5.453
Female Tawney	3F	F	2.44794	2.55687	2.82693	2.25045	1.48213	1.64602	1.65209	1.7723	1.73461	5.42476	1.60675	1.6564	1.79327	3.69942	4.56437	5.33571	4.58849	2.66442	1.89995	2.84069	2.49502	15.0753	9.24689	0.0306987	24.1547	2.61086	2.86135	2.87748	1.12126	2.1265	1.32115	1.69832	2.83439	2.75315	3.51701	3.17035	4.14253	2.54469	2.0376	3.2038	3.98538	4.26754	2.77638	2.0467	2.34801	3.91782	5.98993
Female Tawney	3A	F	2.46384	2.67789	3.21572	2.74553	1.59859	1.78931	2.1259	2.41911	1.61505	4.74978	1.50173	1.67215	1.64575	3.71018	4.49051	5.69631	4.21128	2.70334	1.78717	2.94097	2.75534	12.5763	16.6378	0.37809	28.8459	2.75505	2.85332	2.68828	1.85118	1.24974	1.66397	1.47498	2.90076	3.19158	3.21563	4.57664	3.89096	2.04632	2.17173	4.52129	4.06789	3.57592	2.28118	3.30689	2.45959	3.66995	6.01117
Female Tawney	3B	F	2.30898	2.1715	2.53174	2.64884	1.37919	1.58767	1.72272	1.8742	1.74421	5.14595	1.54811	1.59764	1.5643	3.84805	4.79004	5.38015	4.26851	2.90802	1.88202	3.07288	2.30727	13.1953	9.87177	5.7738	28.2047	2.58993	2.69031	2.4883	1.39141	1.72014	1.84953	1.44045	2.71233	2.62032	2.72502	4.03463	3.74682	1.9759	2.12212	3.56767	4.17004	3.61963	2.29798	2.13861	2.46246	3.74733	5.72305
Female Tawney	3D	F	2.39997	2.47287	2.49015	2.43009	1.51972	1.56929	1.78648	1.92881	1.69335	5.52674	1.84993	1.61987	1.65107	4.31431	5.17357	5.69431	4.5379	3.28732	1.88625	3.26218	2.43212	19.5418	8.82793	6.5355	34.3098	2.48235	2.44933	3.15035	1.53043	2.01918	1.29091	2.34827	2.57797	2.38963	3.2614	3.95954	4.70831	2.47471	2.43051	3.4861	3.83961	4.06563	3.08889	2.72029	2.147	4.34149	5.95988
Female Tawney	3E	F	2.30891	2.38331	2.60294	2.60414	1.37367	1.45093	1.94166	1.82104	2.26532	5.78322	1.7993	1.91222	1.69554	4.10209	5.00967	5.54875	4.56419	2.96186	2.04781	2.94234	2.60641	10.0374	5.86489	5.77456	20.874	2.60266	2.54307	3.4381	1.07312	2.34739	1.06295	2.30305	2.73906	2.88333	3.21898	3.67402	4.5572	2.34309	2.84166	4.0957	4.48927	4.3328	3.33016	2.75073	2.24468	4.33289	5.93291
Female Tawney	3G	F	2.3124	2.56965	2.60678	2.51088	1.37809	1.56106	1.75217	2.01762	1.72975	4.90337	1.69886	1.45683	1.58125	3.46246	4.24851	5.19038	4.2135	2.35647	1.89204	2.52198	2.66841	8.04192	4.70139	5.33881	17.4895	2.70543	2.6489	2.9059	1.53198	1.65019	1.20298	1.55035	3.11465	2.51333	3.11113	3.87155	3.8611	2.54962	2.45195	3.67677	3.77722	4.15199	2.77592	2.51259	2.09748	3.83226	5.89849
Female Tawney	3H	F	2.32213	2.49134	2.86196	2.53662	1.58118	1.71189	1.73188	1.84667	1.50142	4.83702	1.84299	1.4558	1.67539	3.76766	4.78327	5.03807	3.92522	2.66607	2.1172	2.63296	2.40511	15.7821	11.0261	12.8892	39.1286	2.54104	2.31688	3.02869	1.77634	1.16303	1.18636	1.93824	2.76583	2.23791	3.27306	4.25705	4.24201	2.39253	2.3174	3.10647	3.32931	3.84087	2.88962	2.38458	1.86814	4.18179	5.59456
Female Tawney	3I	F	2.3638	2.46404	2.7314	2.67497	1.62332	1.88478	1.58605	1.72031	1.98674	5.08866	1.8345	1.57836	1.59973	3.82858	4.72486	5.33096	3.8994	2.47938	2.24548	2.47843	2.85253	21.887	24.395	30.4669	76.2931	2.75633	2.78604	3.20049	1.20808	1.55393	1.15709	1.98228	2.98383	2.83357	3.31681	3.83354	4.31114	2.05387	1.84993	3.57022	4.20182	4.01725	2.39221	1.98116	2.4492	4.24564	6.08743
Female Tawney	3J	F	2.44584	2.45358	2.58016	2.44622	1.46625	1.49739	1.49739	1.7402	1.80171	5.18463	1.78709	1.82637	1.56576	3.73047	4.62495	5.34884	4.32307	2.51786	2.10709	2.55288	2.79596	13.0767	11.1754	1.92131	25.8142	2.66052	2.74033	3.35072	1.33233	1.55555	1.19045	1.855	2.7882	2.73245	3.34379	3.52773	4.27983	2.16724	1.91925	3.54105	4.20094	3.94313	2.53949	2.2936	2.5005	4.09317	6.02703
Female Tawney	3K	F	2.21282	2.63902	2.67615	2.58836	1.4594	1.64171	1.85054	1.84466	2.05455	5.16665	1.65708	1.64047	1.31517	3.4468	4.39341	5.53057	3.94729	2.5891	1.80431	2.72355	2.80703	11.7152	6.15828	12.3015	29.2802	2.48458	2.57239	2.88431	1.13484	1.84429	1.24516	1.91674	2.76271	2.92003	3.03534	3.72211	4.12807	1.84491	1.97404	3.86362	3.63084	3.87806	2.5961	2.51473	1.71277	4.07043	6.14085
Female Tawney	3L	F	2.52741	2.52825	2.64849	2.64946	1.58402	1.78194	1.76029	1.72724	1.9625	5.62676	1.77864	1.7358	1.69313	3.77618	4.79482	5.3872	4.14973	2.63577	2.15905	2.6977	2.68951	10.9156	8.02495	5.03732	23.3409	2.75779	2.60361	3.06814	1.11047	2.00542	1.58223	1.63603	2.85544	2.34189	3.08016	3.74898	4.14343	1.97753	1.94713	3.44981	3.99253	3.90038	2.35871	1.9619	2.22433	4.07289	5.92065
Female Tawney	3N	F	2.55456	2.59594	2.74939	2.79407	1.58468	1.81782	1.59603	1.66671	1.83933	4.82583	1.64399	1.6818	1.53821	3.47368	4.332	4.89435	3.81254	2.2248	2.1072	2.2771	2.61725	8.90393	9.2103	5.21432	22.3756	2.68224	2.53485	2.97504	1.31765	1.24394	1.18817	1.49932	2.7489	2.51673	3.01386	4.02547	4.00944	1.79505	2.15225	3.60586	4.15187	3.60492	2.59361	2.41128	2.32775	3.77237	5.53435
Female Tawney	3O	F	2.57557	2.85739	2.84724	2.88523	1.64394	1.69782	1.72151	1.95009	1.87992	5.14732	1.64447	1.57401	1.60502	3.76878	4.56502	5.27749	4.00944	2.58556	1.97947	2.57296	2.70453	13.4947	10.5968	13.9919	37.4653	2.5106	2.58222	3.21072	1.21465	1.6944	1.36219	1.84168	2.89235	2.77682	3.15306	4.01569	4.4149	1.91694	2.25437	3.8813	4.27197	3.72667	2.60824	2.57505	2.44142	3.96925	5.87017
Female Tawney	3Q	F	2.78211	2.70293	2.94929	2.66184	1.63454	1.84992	1.84032	1.90168	1.93327	4.91561	1.87435	1.51094	1.53577	4.08661	4.71127	4.95637	3.77735	2.60456	2.10671	2.56678	2.38959	12.6578	9.00127	1.66106	23.0508	2.78148	2.46682	2.88604	1.37485	1.35223	1.27722	1.95117	2.7952	2.69052	3.22606	4.0044	4.67198	2.01393	2.20085	3.73959	4.32995	3.84433	2.53613	2.34708	2.44526	4.10684	5.64261
Female Tawney	3R	F	2.64892	2.6633	2.78722	2.72981	1.56038	1.61304	1.69155	1.95627	1.89524	4.93838	1.74284	1.52461	1.56632	3.82039	4.86695	5.48545	4.10511	2.48891	2.37805	2.57664	2.90881	10.4449	10.7471	1.64753	22.1937	3.04695	2.78341	3.1486	1.56174	1.39275	1.49722	1.45261	3.22757	2.56424	3.32856	4.13896	4.07072	1.98095	2.39329	3.88761	4.40414	3.83857	2.5656	2.44223	2.5771	4.08067	6.0427
Female Tawney	3S	F	2.33973	2.67735	2.83677	2.68286	1.53251	1.71948	1.76325	1.71798	1.76676	4.68823	1.64776	1.63942	1.74015	3.55557	4.41257	5.11174	3.85621	2.59573	1.81684	2.6557	2.45604	9.14697	9.16325	4.45637	21.8914	2.34767	2.54981	2.71838	1.41347	1.35753	1.22209	1.68056	2.68238	2.49352	2.94577	4.07555	3.99903	1.80755	2.18011	3.74062	3.82297	3.44134	2.46362	2.49056	2.07936	3.65246	5.47615
Female Tawney	3U	F	2.33645	2.57938	2.79442	3.00279	1.45087	1.76963	1.5548	2.00288	1.81952	4.86793	1.55296	1.57352	1.53507	3.62119	4.47325	5.21667	3.80314	2.42423	2.04902	2.49614	2.72053	9.32729	14.5662	7.98492	30.8071	2.67471	2.68395	2.89855	1.31885	1.45038	1.39806	1.79541	3.01356	2.67765	2.94249	4.31367	4.1012	2.13394	2.3078	3.84447	3.91016	3.85202	2.5133	2.44714	2.16933	3.94014	5.80973
Female Tawney	3V	F	2.6059	2.3864	2.55375	2.74765	1.61122	1.58559	1.65076	1.80308	1.7305	5.05309	1.59291	1.63675	1.45165	3.75555	4.5883	5.18592	3.5588	2.42199	2.16631	2.4279	2.75802	10.8323	9.79345	4.57288	24.7424	2.80701	2.39816	3.02348	0.934228	1.55907	1.32578	1.60308	2.64698	2.56492	2.93428	3.68162	4.14683	2.17264	2.25155	3.59964	3.57983	3.83604	2.65685	2.51256	1.89455	3.90505	5.62872
Female Sierra	8A	F	2.58098	2.49462	2.59995	2.91441	1.50806	1.5859	1.58548	2.66747	1.57842	4.62199	1.59993	1.33302	1.07033	4.90224	5.73505	5.93081	3.74736	3.28689	2.44817	3.07131	2.8595	13.057	8.00517	6.54454	26.9126	2.87917	2.51753	3.36091	1.3798	1.5419	1.71269	2.45799	2.9072	2.50285	3.79646	4.27052	4.87533	2.8587	2.98261	3.80807	3.86272	4.24195	3.32197	2.95035	2.30098	4.40017	5.74233
Female Sierra	8B	F	2.84352	2.55415	2.61658	2.48659	1.55601	1.55428	1.69725	1.88585	1.24481	4.57665	1.69344	1.31091	1.38398	4.39763	5.86152	5.98114	3.5484	3.17267	2.68885	3.04143	2.93972	11.9746	3.10515	2.70656	17.6307	2.94913	2.28038	3.21742	1.71789	1.19744	1.78244	2.02015	2.93789	2.73915	3.22252	4.18609	4.84677	2.32343	2.98604	3.75852	3.09939	3.39953	2.95044	2.8258	1.95859	4.61272	5.82284
Female Sierra	8C	F	2.44894	2.43784	2.67877	2.51466	1.73895	1.45427	1.79547	1.74945	1.58716	4.54642	1.59122	1.4459	1.38593	4.64298	5.53226	5.54568	3.73524	3.33204	2.20022	3.10838	2.43729	11.311	4.96998	3.92924	20.0014	2.50881	2.28832	3.04366	1.73404	1.24298	1.38761	2.61529	2.82773	2.71922	3.34666	4.22161	5.03732	2.89012	3.64236	4.02703	3.71536	4.07458	3.68235	3.04672	2.13485	4.50851	5.58496
Female Sierra	8D	F	2.55529	2.80639	2.92108	2.6257	1.63272	1.5558	1.95527	2.04448	1.60866	4.87572	1.56895	1.505	1.44803	5.04117	6.01156	6.19792	4.68008	4.01494	1.99662	3.95636	2.24157	36.3764	40.5291	17.1183	59.2972	2.61967	2.49957	2.69147	2.28515	1.54207	1.79906	2.6735	3.03291	2.83779	3.24904	4.90933	5.22859	2.47796	3.00699	3.99902	4.11764	3.88203	3.17466	2.92869	2.51161	4.77227	6.17814
Female Sierra	8E	F	2.84669	2.82322	2.9353	2.57075	1.65804	1.72224	1.74555	1.97061	1.72783	5.09314	1.32539	1.64882	1.27273	4.29783	5.66556	5.73451	4.5374	3.23009	2.43547	3.24649	2.48802	13.2077	5.50862	1.47244	20.2291	2.96366	2.44428	3.11705	1.80595	1.69311	1.50716	2.25602	3.15749	2.76805	3.6558	4.37668	5.08195	2.50699	3.06132	3.81772	4.25208	4.02626	3.1808	2.60182	2.5928	4.70301	5.8397
Female Sierra	8F	F	2.26049	2.55915	2.37442	2.51999	1.17523	1.45449	1.56462	1.53166	1.61722	5.01628	1.73756	1.52486	1.5412	4.34574	5.51623	5.94047	4.38684	3.20681	2.30942	3.26599	2.67448	16.6549	8.36321	10.0434	34.4133	2.94253	2.77408	2.94133	1.6374	1.78403	1.6374	1.95085	3.24051	2.62436	3.0592	4.11798	4.18235	1.80352	2.82645	4.07436	4.50491	3.33152	2.84863	2.86138	2.89884	4.47995	6.25399
Female Sassy	2A	F	2.41101	2.25855	2.40321	2.01353	1.35881	1.63195	1.73523	1.41121	1.41656	4.13618	1.47936	1.23542	1.21692	3.38042	4.55405	5.29208	3.56672	2.27785	2.2762	2.39659	2.89549	4.59662	1.93278	1.55479	8.09481	2.9137	2.51905	2.88666	1.52622	1.39999	1.02668	1.64842	2.97241	2.54354	3.27217	3.47799	4.03082	2.05126	2.39899	3.75721	3.39323	3.41048	2.43154	2.6816	2.08923	4.07219	5.77606
Female Sassy	2B	F	2.29935	2.22518	2.02555	1.97919	1.42138	1.44632	1.65289	1.76632	1.43078	4.11983	1.49103	1.31665	1.26756	3.34471	4.25174	4.87228	3.16774	2.39403	1.85771	2.38138	2.4909	6.58076	1.73984	2.0254	10.0198	2.39795	1.74586	2.78984	1.38226	1.1639	1.64193	1.13459	2.36532	2.0475	2.90976	3.35297	3.42033	1.60269	1.87395	3.00876	3.15978	2.99508	2.00007	2.03212	1.86325	3.23832	4.65654
Female Sassy	2C	F	1.77249	1.95329	1.97799	2.21085	1.36595	1.3925	1.52283	1.86964	1.42442	4.28138	1.63388	1.16421	1.12826	3.69905	4.84491	5.46466	3.2762	2.66775	2.17716	2.51833	2.94633	10.2631	5.20136	12.83	27.3793	2.32954	2.05414	3.48114	1.30861	1.30561	1.32746	1.61739	2.49098	2.45508	3.05494	3.5126	3.37294	1.63542	2.62531	3.80466	3.35458	2.93301	2.78593	2.98889	1.95164	3.7384	5.26645
Female Sassy	2D	F	2.21645	2.27525	2.14164	2.10205	1.48631	1.47384	1.71172	2.02567	1.20949	4.18972	1.48411	1.27827	1.23544	3.83159	4.64868	5.33405	3.34212	2.4623	2.18637	2.43949	2.89456	10.7331	4.10367	2.53659	17.1947	2.77163	2.50549	3.04835	1.51602	1.34666	1.11643	2.04795	2.89238	2.54424	3.40006	3.59634	4.12904	2.51977	2.07763	3.38612	3.23562	3.69115	2.40054	2.56455	2.12168	3.9688	5.59593
Female Sassy	2E	F	2.16542	2.22685	1.85967	1.84518	1.27937	1.38527	1.48457	2.00706	1.32288	4.27985	1.46696	1.44712	1.21096	3.66251	4.59912	5.84072	3.12109	2.47397	2.12515	2.35387	3.48684	8.71451	3.16991	1.02202	12.9082	2.37978	2.75785	3.67915	1.32184	1.28219	1.2966	1.67589	2.60512	2.63846	3.84196	3.13072	3.78456	2.09462	2.23102	3.84609	3.1479	3.38173	2.67291	3.1706	1.88684	3.57598	5.77864
Female Sassy	2F	F	2.03117	1.87904	1.78352	1.9464	1.42314	1.36078	1.3691	1.69575	1.30813	3.86544	1.20172	1.42497	1.26307	3.92468	4.88073	6.09787	3.48579	2.80221	2.07851	2.75053	3.34734	13.1529	4.44904	3.43377	20.8452	2.57708	2.58305	3.5045	1.32868	1.42997	1.2358	2.19185	2.52537	2.68277	3.46632	3.27259	4.16711	2.24799	1.92429	3.63033	3.01645	3.50395	2.24051	2.74716	1.87792	4.05438	6.0384
Female Sassy	2G	F	2.32369	2.29373	2.33129	2.51847	1.39311	1.52296	1.67756	2.3118	1.33671	4.09733	1.33775	1.3068	1.24776	3.35951	4.54528	5.07269	3.04392	2.13581	2.40947	2.13433	2.93835	7.03824	5.5969	2.25568	14.4991	2.73383	2.60384	2.97385	1.12977	1.29239	1.45305	1.33307	3.04802	2.43432	3.36343	3.62157	3.59504	2.10487	2.60868	3.8953	3.56194	3.32578	2.68723	2.95992	2.26534	3.59118	5.23569
Female Sassy	1H	F	2.42021	2.11734	2.07196	2.4411	1.64039	1.42231	1.60179	1.92839	1.18844	4.07973	1.32799	1.40963	1.36318	2.97681	4.69206	5.58645	2.88276	2.09068	2.60138	2.08094	3.5055	20.3149	12.6862	6.24674	39.3478	2.76973	2.36992	3.54797	1.10491	1.1126	1.42295	1.02094	2.5905	2.47564	3.40968	3.51143	3.43613	1.8294	2.11801	3.47638	2.81878	3.00868	2.29959	2.6452	1.88525	3.66551	5.43636
Female Sassy	1I	F	2.17782	2.02961	2.35269	2.49122	1.5516	1.60027	1.58865	1.97365	1.37697	4.1313	1.29575	1.17244	1.34659	3.72871	4.83694	5.67622	3.04008	2.47843	2.35851	2.37447	3.30175	17.5957	12.7176	21.8311	51.7162	2.62336	2.52415	3.46609	1.30904	1.20319	1.65106	1.48583	2.57198	2.90436	3.46709	3.79165	3.60674	2.18956	2.21334	3.78424	2.90956	3.53904	2.62205	2.95526	1.71412	3.70159	5.5893
Female Sassy	1J	F	1.94828	2.1058	2.1652	1.76118	1.14141	1.35917	1.5052	2.03167	1.36415	4.0437	1.32088	1.35803	1.18077	3.61975	4.46756	5.37147	3.33811	2.72115	1.74641	2.66584	2.70563	9.97249	2.0727	2.00552	14.0528	2.18221	2.13012	2.95796	1.6532	1.1737	1.50507	1.45629	2.31826	2.49372	3.42684	3.37445	3.35921	1.88143	2.21483	3.70684	3.02411	3.03225	2.2693	2.73847	1.78584	3.2007	4.92382
Female Sassy	1K	F	2.18323	2.28029	2.28082	2.25907	1.29164	1.32028	1.61392	2.34721	1.34044	3.79197	1.39467	1.29086	1.38032	3.28067	4.59825	5.1924	3.01758	2.39912	2.19913	2.42826	2.76414	8.39348	4.17627	0.981702	13.6298	2.52191	2.38406	2.72456	1.63742	0.891146	1.05141	1.63729	2.57581	2.59843	3.34689	3.77769	3.79197	1.43978	2.32297	3.75087	3.34711	2.70212	2.4573	2.82462	2.03951	3.8852	5.4156
Female Sassy	1L	F	2.1758	2.32994	2.55081	2.0864	1.15142	1.2996	1.67153	2.43951	1.41285	4.28568	1.32153	1.38732	1.48045	3.63281	4.97373	5.39974	3.53176	2.81408	2.15965	2.83186	2.56789	11.4133	0.812214	4.48522	16.6832	2.5235	2.25087	2.68548	1.6049	1.3186	1.50022	1.60068	2.61966	2.42522	3.57977	3.62449	3.76444	1.76632	2.42929	3.57456	3.2777	3.08779	2.66702	2.70354	1.90765	3.8649	5.27596
Female Sassy	2N	F	1.92876	2.31451	2.15997	2.47859	1.33955	1.443	1.68964	2.31451	1.28831	4.4605	1.34745	1.31559	1.17343	3.85355	4.96315	5.55216	3.02369	2.97348	1.98967	2.75682	2.79534	14.8571	9.56692	13.6913	37.3208	2.00703	2.53214	2.90171	1.61726	1.26391	1.80459	1.53393	2.60372	2.59362	3.16635	3.72634	3.45987	1.6408	1.65184	3.16642	3.08487	2.92643	2.17491	2.30141	1.88657	3.42677	5.25176
Female Sassy	2O	F	2.20651	2.25743	2.15931	1.85863	1.44861	1.45113	1.52047	2.19243	1.25831	4.16022	1.21324	1.43654	1.29067	3.342	4.6375	5.43571	3.38222	2.53275	2.10475	2.59795	2.83777	7.18171	1.1197	2.18588	10.4541	2.54631	2.31948	2.84484	1.94036	0.988966	1.16045	1.54803	2.67907	2.64908	3.27445	3.74804	3.74418	1.99021	2.60676	3.92603	2.97593	3.12558	2.74786	3.12914	1.74404	3.77068	5.42264
Female Sassy	2P	F	2.19679	2.17382	2.22329	1.92656	1.3256	1.32143	1.59397	1.79096	1.22525	4.15711	1.40081	1.35862	1.49819	3.43302	4.57728	5.48417	3.90488	2.68071	1.89657	2.7062	2.77796	7.95363	1.55102	2.80231	12.2499	2.23511	2.48806	3.08996	1.62888	1.2544	1.1055	1.81181	2.41929	2.62528	3.4875	3.53857	4.0068	2.24268	2.10761	3.4695	3.21911	3.42839	2.6584	2.88152	2.00858	3.76319	5.55873
Female Sassy	2R	F	1.81044	2.06652	2.28565	2.21973	1.35789	1.39766	1.58022	2.02832	1.36685	3.99498	1.35903	1.41801	1.31898	3.60508	4.54343	5.08649	3.48132	2.5881	1.95533	2.58403	2.50246	13.8106	15.2803	8.16326	36.5166	2.45244	2.21947	2.75612	1.67548	1.13739	1.13005	1.72502	2.64713	2.43311	3.05078	3.89521	3.48132	1.93805	2.24558	3.40945	3.37067	3.22957	2.37851	2.42947	2.06334	3.65579	5.12018
Female Sahara	1A	F	2.01509	2.08346	2.27277	2.61738	1.46292	1.49946	1.53913	1.48166	1.23469	4.71024	1.52848	1.63371	1.60141	3.79128	4.55989	4.95392	3.58639	2.48324	2.07665	2.43784	2.51608	12.166	6.40923	33.5074	51.439	2.54345	2.57309	2.88266	1.05775	1.31619	1.30145	1.59605	2.56684	2.44813	2.72254	3.62392	3.54885	2.35921	2.25262	3.18531	3.30011	3.44688	2.3304	2.14531	2.30529	3.60881	5.28757
Female Sahara	1B	F	2.04795	2.36307	2.31403	2.08128	1.47015	1.46274	1.50323	1.62145	1.57173	4.10459	1.61492	1.42512	1.5495	3.20846	4.30735	4.81921	3.55285	2.11321	2.19415	2.21592	2.60329	11.7609	5.86587	6.73675	24.0833	2.70241	2.52315	2.71378	1.43251	1.13569	1.17333	1.4147	3.29358	2.51788	2.98844	3.44267	3.45003	1.84183	2.43965	3.64109	3.81228	3.30223	2.26731	2.25062	2.39875	3.66704	5.2473
Female Sahara	1C	F	1.97828	2.14239	2.11535	2.1427	1.47095	1.36583	1.38124	1.53335	1.12439	4.47483	1.44064	1.55931	1.43374	3.28377	4.27411	5.30739	3.94551	2.32405	1.95006	2.38082	2.92657	9.44378	3.69244	7.2199	19.8396	2.37341	2.73666	3.20958	1.59206	1.34024	1.3404	1.3574	2.59595	2.46557	3.33283	3.56293	3.33336	2.33474	2.17391	3.40602	3.36935	3.3033	2.27284	2.48399	2.43851	3.47588	5.63427
Female Sahara	1D	F	2.35773	2.46253	2.34065	2.27147	1.51647	1.53724	1.50582	1.66653	1.3531	4.83198	1.65966	1.38294	1.51647	3.25504	4.01615	4.62118	3.40411	2.20459	1.81156	2.1661	2.45508	6.73308	3.50378	3.16299	12.8268	2.19449	2.23336	2.92018	1.15765	1.45477	1.49463	1.38294	2.38487	2.34155	2.93548	3.4156	3.74042	1.86968	1.85253	2.89777	3.38997	3.17026	2.11878	1.85628	2.19696	3.39299	5.12815
Female Sahara	1E	F	2.2219	2.33852	2.11109	2.2219	1.2773	1.37961	1.35821	1.6369	1.44908	4.76457	1.47535	1.55355	1.42024	3.70335	4.66149	5.44777	3.91429	2.68667	1.97482	2.71229	2.73548	8.40349	4.79196	2.39051	15.034	2.39224	2.86336	2.94777	1.09617	1.83478	1.3667	1.67966	2.62843	2.55903	2.84966	3.27988	3.8535	2.36914	2.40389	3.65533	3.28267	3.61456	2.61771	2.5327	1.97031	3.66701	5.67425
Female Sahara	1F	F	2.16507	2.18897	2.10844	2.0857	1.39758	1.35967	1.58796	1.39429	1.35037	4.58177	1.4292	1.32743	1.3104	3.19528	4.50779	5.18338	3.38368	2.27301	2.23478	2.27498	2.9084	14.1717	5.82966	5.07668	24.9456	2.53364	2.28246	3.1502	1.26011	1.40803	1.46108	1.22207	2.69062	2.4617	3.07837	3.34341	3.38713	1.60592	2.27051	3.6818	3.38265	2.90625	2.20928	2.60112	2.22776	3.61635	5.3044
Female Sahara	1G	F	2.19023	2.23395	2.34469	2.03859	1.46979	1.50501	1.46202	1.36663	1.15469	4.8564	1.44914	1.66864	1.55381	2.77783	4.12435	4.99143	3.9209	2.12492	1.99943	2.39709	2.59434	6.89072	3.63386	2.08984	12.3855	2.52015	2.59847	2.49254	0.980751	1.67115	1.17276	1.22593	2.66793	2.59448	2.82957	2.99279	3.40941	2.12552	2.11976	3.14277	3.11825	3.24546	2.28763	2.19532	2.07209	3.62602	5.52255
Female Sahara	1H	F	2.1329	2.40707	2.29869	2.16311	1.40937	1.57086	1.70189	1.44333	1.39929	4.78114	1.33415	1.60557	1.44849	3.47353	4.30066	5.3498	4.07164	2.46756	1.8331	2.57832	2.77148	7.39623	5.77808	0.89278	13.7313	2.5606	2.53769	3.02955	1.24862	1.6236	1.37861	1.49659	2.76941	2.91648	3.00608	3.32761	3.61075	2.14475	1.93643	3.77609	3.695	3.48737	2.13559	2.66222	2.40717	3.58804	5.63127
Female Sahara	1I	F	2.47979	2.31886	2.32376	2.27827	1.42288	1.5114	1.63813	1.55239	1.24542	4.65826	1.48836	1.5959	1.35813	3.15317	4.25109	5.14024	3.7858	2.18745	2.06363	2.2149	2.92534	4.84556	2.35172	2.35936	9.10083	2.46095	2.39771	3.33381	1.21385	1.34278	1.5959	0.938079	2.35529	2.67845	3.19186	3.37266	3.41012	1.93734	1.85804	3.23548	3.51837	3.10194	1.9874	2.17977	2.52868	3.20584	5.14878
Female Sahara	1K	F	2.1268	2.21916	2.15848	1.95459	1.37637	1.52005	1.4457	1.44175	1.20888	4.62779	1.5799	1.3969	1.58589	3.09678	4.24849	4.98796	3.62349	2.15255	2.09594	2.18354	2.80442	7.50531	8.60702	2.63615	13.3054	2.36646	2.64948	3.05145	1.113	1.48213	1.28889	1.21427	2.72302	2.65489	3.34926	3.02097	3.33665	2.00704	1.99608	3.31898	3.60887	3.2098	2.25864	2.38084	2.52088	3.43527	5.37419
Female Sahara	1L	F	2.0049	2.09476	1.80372	2.00439	1.23494	1.4799	1.51749	1.46641	1.25861	4.83464	1.59747	1.49847	1.49148	3.52221	4.2655	5.03548	3.81254	2.31426	1.95124	2.29043	2.74506	11.6054	7.92533	2.59952	21.9494	2.37422	2.71654	3.18904	0.909776	1.78063	1.36721	1.36886	2.52712	2.7288	2.87105	2.82269	3.29501	2.36026	2.00609	3.08096	3.48252	3.5177	2.28844	2.0175	2.43117	3.2399	5.24255
Female Sahara	1M	F	2.11	2.13288	2.12369	2.25989	1.34479	1.31519	1.51058	1.6098	1.31023	4.4396	1.33343	1.40676	1.40813	3.38846	4.3923	5.35334	3.63986	2.46341	1.92889	2.46042	2.89292	14.4649	10.6245	6.75907	31.3163	2.36077	2.3103	3.24158	1.39001	1.39781	1.58485	1.25429	2.43083	2.46163	3.15213	3.63355	3.35105	1.72527	1.99854	3.60579	3.586	2.96273	2.10876	2.66104	2.34556	3.34419	5.245
Female Sahara	1N	F	2.17928	2.18868	2.19323	2.30714	1.20161	1.35416	1.68745	1.46891	1.37724	4.85148	1.55024	1.67015	1.50834	3.24137	4.39382	5.12829	3.62233	2.10934	2.28448	2.24025	2.88803	11.5564	20.7691	5.94129	25.9956	2.82276	2.74551	2.87048	0.979274	1.51547	1.12973	1.42753	2.96236	2.92346	2.74189	3.27921	3.58289	2.37221	2.3848	3.72644	3.32544	3.66686	2.55238	2.61588	2.03393	3.88547	5.76051
Female Sahara	1O	F	2.21797	2.19621	2.05248	2.2824	1.26693	1.48435	1.48075	1.49777	1.2544	4.60328	1.66817	1.61163	1.77262	3.48379	4.53695	5.29845	3.79194	2.35244	2.18452	2.38729	2.91116	11.6268	7.38014	5.36669	23.9824	2.64052	2.65991	3.17095	1.0019	1.55674	1.35382	1.20725	2.79182	2.52762	2.85826	3.20957	3.31683	2.31547	2.43997	3.50555	3.37374	3.42282	2.47154	2.49149	2.26385	3.36158	5.28307
Female Sahara	1P	F	2.25213	2.29367	2.2323	2.37303	1.36746	1.36731	1.449	1.56697	1.41911	5.02133	1.75132	1.46799	1.57045	3.85667	4.39712	5.16455	3.80585	2.52402	1.8731	2.55596	2.60858	7.70042	5.05831	3.12075	15.1399	2.77695	2.2828	2.98412	1.51288	1.38377	1.5082	1.746	2.73048	2.38086	2.82223	3.80203	3.98743	2.16667	2.07439	3.30203	3.70964	3.47252	2.13204	2.18423	2.35135	4.01975	5.86127
Female Sahara	1Q	F	2.23734	2.29679	2.30516	2.37315	1.23019	1.5065	1.4096	1.65549	1.44378	4.68777	1.55147	1.46202	1.54566	3.61131	4.2505	4.62704	3.44961	2.40843	1.84207	2.35797	2.26908	3.77004	1.65741	2.35443	6.39165	2.34804	2.24615	2.73281	1.33019	1.14948	1.34645	1.79423	2.51555	2.07738	2.69299	3.67827	4.01058	1.7973	1.86646	2.8867	3.58771	3.16451	2.13462	1.82615	2.20455	3.75524	5.28574
Female Sahara	1R	F	2.27822	2.20925	2.4537	2.16665	1.26006	1.42593	1.43455	1.68716	1.35241	4.60748	1.59249	1.46435	1.64801	3.60039	4.39307	4.83713	3.5242	2.63962	1.75346	2.65568	2.18145	8.68388	4.32132	2.02608	14.5941	2.39582	1.93168	2.51174	1.11827	1.61652	1.2891	1.50872	2.40987	2.04894	2.67431	3.2819	3.77764	1.64751	1.95049	3.23692	3.293	2.89185	1.9152	2.21701	1.99203	3.55306	4.96409
Female Sahara	1S	F	2.38089	2.49857	2.37692	2.33771	1.48491	1.51373	1.51513	1.84151	1.3284	4.82302	1.62274	1.63092	1.65021	3.68851	4.79268	5.46949	4.22089	2.79696	1.99572	2.84504	2.62445	9.70936	4.19754	3.69618	17.1132	2.59092	2.15878	3.16292	1.44099	1.69497	1.51105	1.61845	2.68138	2.26528	3.18329	3.67216	3.99859	2.02165	2.11642	3.55896	3.72995	3.20936	2.16931	2.58952	2.48623	3.8897	5.4995
Female Sahara	1T	F	2.38568	2.46603	2.30757	2.49849	1.41132	1.54657	1.35129	1.3517	1.34225	4.48782	1.29803	1.53144	1.49345	3.72265	4.52088	5.42509	3.65457	2.59992	1.92096	2.66984	2.75525	9.88599	6.20509	4.93189	20.4342	2.72444	2.37	2.86497	1.39682	1.30139	1.32177	1.91511	2.83229	2.14275	2.68185	3.86424	4.25248	2.17468	2.60275	3.86764	3.23219	3.31558	2.46487	2.86872	1.93251	4.01585	5.82344
Female Sahara	1U	F	2.58282	2.84342	2.77708	2.53218	1.67447	1.69932	1.56217	1.6454	1.53036	4.79401	1.57411	1.41092	1.49475	3.54224	4.3117	4.68959	3.53311	2.35228	1.95942	2.27277	2.41682	6.74595	4.21078	3.15828	13.5018	2.35038	2.16793	3.07309	1.33501	1.40676	1.57991	1.53357	2.80995	2.13154	3.14555	3.81462	4.11328	1.96787	2.04922	3.096	3.61391	3.37174	2.15015	1.88329	2.27705	3.59325	5.11813
Female Sahara	1V	F	2.35423	2.49417	2.35804	2.60333	1.47577	1.60515	1.48616	1.55129	1.55824	4.86192	1.61107	1.53884	1.39723	3.7789	4.65876	5.51504	3.83538	2.47436	2.18439	2.50255	3.01249	7.66849	4.96424	5.12102	16.9498	2.8866	2.48158	3.31478	1.35084	1.63096	1.58586	1.40755	3.1017	2.40564	3.05073	3.90068	3.69483	2.51337	2.01092	3.18602	3.38718	3.98856	2.23813	1.93171	2.14888	3.71776	5.65385
Female Sahara	1W	F	2.27503	2.31384	2.48685	2.33103	1.39142	1.4484	1.71169	1.42653	1.50803	4.9362	1.72782	1.56189	1.66471	3.4436	4.14335	4.70464	3.56682	2.42446	1.71889	2.45105	2.25359	6.85128	5.45545	1.58821	13.1951	2.37911	2.0196	2.65931	1.46779	1.20954	1.33572	1.76694	2.43227	2.13979	2.71421	3.78853	4.04187	1.7231	2.25134	3.59452	3.53929	3.06186	2.1556	2.46966	2.08804	3.85005	5.38755
Female Sahara	1X	F	2.28942	2.7042	2.42949	2.51246	1.43478	1.70144	1.43263	1.51104	1.50015	4.50742	1.4465	1.58599	1.49723	3.27853	4.17722	4.99284	3.71188	2.23518	1.94204	2.29859	2.69425	7.68983	6.22416	4.1711	17.4477	2.54079	2.31431	2.99738	1.50943	1.17242	1.21485	1.58312	2.87594	2.42608	2.98365	3.98984	3.84611	1.97641	2.30758	3.50006	3.63954	3.36558	2.3553	2.33948	2.24607	3.71402	5.45457
Male Phoenix	7A	M	2.83219	3.28095	3.22889	2.95529	1.78665	1.95548	1.79818	2.41237	1.32886	5.03782	1.19766	1.43293	1.25217	5.22864	6.16174	6.39448	5.32085	3.71993	2.44182	3.85493	2.53955	23.6998	16.8926	2.70876	42.7879	3.86712	2.49959	3.16024	2.77122	1.63944	2.25298	2.20339	4.38921	2.60373	3.88495	5.69237	4.88292	3.33179	3.46282	3.84623	5.09933	4.61576	3.68759	3.11616	3.81438	4.57857	6.00185
Male Phoenix	7B	M	2.73501	3.0916	3.32985	3.12637	1.88287	1.75846	1.80792	2.32035	1.41086	5.37086	1.49357	1.59836	1.3888	5.52371	6.47408	6.57674	5.08693	3.87588	2.59819	3.8846	2.69214	24.4535	13.9793	18.5426	56.221	3.7438	2.622	3.32263	2.58535	1.67182	2.0011	2.62461	4.35669	2.7459	3.93177	5.70405	5.30296	3.27595	3.00097	3.83332	4.99576	4.50007	2.89513	2.67889	3.61092	5.17018	6.54787
Male Phoenix	7C	M	2.68018	3.21704	3.4035	2.80973	1.97306	1.80343	1.7729	2.20493	1.32884	5.31476	1.53913	1.65907	1.65645	5.52572	6.58012	6.91447	5.7853	4.11312	2.467	4.20682	2.70765	31.9597	37.1835	12.7411	55.9896	3.68179	2.75683	3.5154	3.00285	1.67455	1.85614	2.82824	4.28552	2.77569	4.5021	5.7703	5.45267	3.27124	3.20845	3.73393	5.2858	4.52072	3.27439	2.74452	3.963	5.28549	6.80161
Male Phoenix	7E	M	2.61153	3.18753	3.16987	3.0158	2.30565	2.10706	1.92416	2.58664	1.34541	5.04335	1.70395	1.75521	1.65234	5.52108	6.63687	6.93153	4.83821	3.79249	2.84437	3.68267	3.24886	16.7862	14.7564	9.04917	39.2752	3.62866	2.628	3.98844	2.23555	1.45775	1.71217	2.72142	4.54837	3.01728	4.51816	5.22287	5.3166	3.62849	3.33356	3.7138	4.53723	4.94726	3.71635	3.02331	3.19334	5.16222	6.592
Male Phoenix	7G	M	2.65511	3.24236	3.19083	2.79957	1.99612	1.85769	1.9906	2.26964	1.33582	5.32775	1.68113	1.45039	1.50472	5.42249	6.25956	6.56219	4.88558	3.74116	2.5184	3.72603	2.83616	23.4143	27.7594	5.42413	45.2237	3.6187	2.66691	3.39579	1.55467	2.52833	1.79367	2.4703	4.11004	2.89149	4.22271	4.33872	5.02847	3.55308	3.41291	3.81372	4.44351	4.77203	3.56988	2.93343	3.11811	4.67323	6.20726
Male Phoenix	7H	M	3.3169	3.36805	3.47624	3.0132	2.10166	1.834	1.93193	2.29217	1.56115	5.92997	1.67251	1.47088	1.51489	5.58243	6.57366	7.00824	5.4067	4.10052	2.47314	4.14516	2.86308	12.8638	9.8181	2.74145	19.1863	3.60219	2.85788	3.41131	2.50641	1.89494	2.46375	2.29913	3.54398	2.92815	4.21643	5.47926	5.58399	2.98471	2.80825	4.07048	4.98395	4.38558	2.8761	2.85546	3.45477	5.23165	7.20227
Male Phoenix	7D	M	3.23299	3.48147	3.49557	3.04285	2.13302	2.0115	2.10353	2.24164	1.67382	5.33761	1.54198	1.70093	1.57105	4.91314	6.37312	7.15223	5.50661	3.96624	2.40688	4.13816	3.01407	10.9195	6.73312	0.00810862	16.6078	3.41658	2.63313	3.35821	2.65842	1.80748	2.27388	1.75558	3.68584	2.94025	4.04506	5.69594	4.9413	2.6692	3.21516	4.4773	4.71138	4.23028	3.367	3.44788	3.03757	4.50964	6.41412
Male Phoenix	7J	M	2.73687	3.27134	3.26366	3.00863	1.90248	1.6667	1.89241	2.35127	1.27977	4.88303	1.77792	1.45517	1.51849	4.92277	5.96076	6.42544	4.97443	3.65078	2.30999	3.62689	2.79855	28.8062	73.1737	35.4703	65.85	3.07697	2.55676	3.56267	2.47785	1.51849	1.67893	2.13868	3.90352	2.94205	4.07024	5.44114	4.86242	3.08091	2.73435	3.324	4.66438	4.27502	2.90776	2.3785	3.40801	4.45737	6.10787
Male Phoenix	7K	M	2.87287	3.07064	2.96627	2.88948	2.45111	1.83762	1.65505	2.36416	1.4716	5.16033	1.54822	1.63032	1.53302	4.94696	6.39682	7.0136	5.28903	3.82959	2.56722	3.89473	3.11887	25.5455	21.6662	1.49257	45.211	3.2336	3.03715	3.56645	2.65384	1.76908	2.07983	2.03346	3.97149	2.9948	4.1498	5.5184	4.90453	3.03016	3.02409	3.89804	4.90387	4.36316	3.11222	2.72927	3.46928	4.64991	6.58621
Male Phoenix	7L	M	2.87559	3.18678	3.31782	2.87338	2.04802	1.96696	1.99417	1.8229	1.4742	5.58223	1.70612	1.70054	1.56956	5.40527	6.53811	7.00465	5.68693	3.96997	2.56813	4.06771	2.93694	20.2941	11.4174	2.38702	33.4733	3.64096	3.04537	3.58559	2.68636	1.87716	2.91391	1.44817	4.12892	3.19439	4.3298	5.49228	4.09578	3.16978	2.98531	3.83897	5.37645	4.57372	3.17767	2.69377	3.91153	3.8302	5.94772
Male Phoenix	7N	M	2.89414	2.96905	3.269	2.82566	2.42294	2.07169	1.801	2.16211	1.48015	5.22548	1.62562	1.8802	1.59126	4.77813	6.47648	6.95968	5.66717	3.88769	2.58879	4.06683	2.89286	15.0538	9.8443	0.280603	24.6141	3.25854	3.02781	3.36274	2.92918	1.49585	1.79398	2.09165	4.00683	3.03173	4.36656	5.71923	4.96783	3.30303	3.43527	3.82214	4.86623	4.65706	3.72491	2.85651	3.38609	4.93817	6.74113
Male Phoenix	7O	M	2.68129	3.06323	3.17095	2.68493	2.08639	1.94466	1.89478	1.94885	1.50984	5.08966	1.62952	1.68823	1.71315	5.00415	6.21003	6.76505	5.57217	3.90881	2.30121	4.02963	2.73542	34.9583	18.6035	12.2765	65.4052	3.11114	3.07716	3.31274	3.12865	1.35267	1.48891	2.60919	3.91647	3.20584	4.03546	5.75132	5.29036	3.26293	3.2516	4.02799	4.8186	4.6422	3.53849	3.00352	3.30966	4.94517	6.7443
Male Phoenix	7P	M	2.61741	2.97243	3.14465	2.91342	1.90967	1.70928	1.87258	2.11178	1.41674	5.69227	1.90421	2.00526	1.93104	4.81254	6.02824	6.53147	5.11587	3.49029	2.53795	3.52201	3.00946	16.2388	15.4934	4.51277	35.4444	3.34804	2.68533	3.71833	2.33479	1.61399	1.8053	2.22354	3.97562	2.93677	4.05064	5.20513	4.83843	3.16184	2.85003	3.61426	4.53927	4.51227	3.07693	2.61986	3.15309	4.89156	6.60685
Male Phoenix	7Q	M	2.9152	3.17703	3.13977	2.5873	2.28378	1.49465	1.73309	1.52113	1.46431	4.44468	1.52669	1.31586	1.36101	4.96167	5.85979	5.81712	4.05418	3.29898	2.56081	3.11522	2.7019	12.2063	6.21837	1.18297	19.346	2.96699	3.09762	3.15627	2.0347	1.1963	1.43654	2.59603	3.7044	2.6717	3.95286	4.61084	5.38089	3.17495	2.92576	3.2875	3.90725	4.5603	3.39132	2.34826	2.46035	4.52716	5.86286
Male Phoenix	7D	M	3.09663	3.22815	3.05828	2.74688	2.03046	1.85002	1.72209	1.95241	1.69429	5.8818	1.80054	1.70719	1.85235	5.36982	6.31778	6.52907	5.11532	3.89083	2.42695	3.87452	2.65455	34.0851	32.0934	23.6385	42.3324	3.33937	2.83214	3.3145	1.23865	2.75995	1.91388	2.43541	3.45566	3.0343	3.73353	3.96489	5.43297	3.02045	3.05753	4.13699	4.80026	4.46914	3.15724	2.85768	3.126	4.74342	6.32683
Male Phoenix	7F	M	3.09086	3.28979	3.37794	3.20659	2.01249	1.69546	2.09782	2.40758	1.75369	4.96019	1.78706	1.49849	1.50341	5.30448	6.38826	6.69004	5.22651	3.71731	2.67095	3.79477	2.89527	24.4406	33.4896	13.0319	44.4958	3.84464	2.74936	3.44633	2.42682	1.77628	1.75032	2.69826	4.33288	3.13251	3.92551	5.57057	5.69232	3.17264	4.15238	4.68357	5.20194	4.80493	4.17134	3.53927	3.44833	5.2603	6.7358
Male Phoenix	7T	M	2.94238	3.4009	3.52159	2.89592	2.13367	1.86645	1.80995	1.91143	1.80155	5.22267	1.68061	1.68061	1.8307	4.83139	5.61736	6.2037	4.62665	3.21199	2.40537	3.1864	3.0173	11.5543	5.88535	4.22071	21.3433	3.31597	2.66984	3.65678	2.17102	1.59034	1.37997	2.23645	3.55297	3.04624	4.30046	5.04392	4.98367	2.83472	2.34604	3.48822	4.53266	4.61184	2.99449	2.38716	2.74927	4.35368	6.09314
Female Majanna	4A	F	2.64139	2.71253	2.83242	2.58284	1.67166	1.65914	1.67683	1.67096	1.71154	4.91443	1.46319	1.71113	1.52496	4.06617	4.99273	4.86152	3.8605	2.61061	2.38212	2.63809	2.22344	10.5793	10.4998	1.11051	19.8496	3.13781	2.30894	2.71486	1.33862	1.4848	1.63639	1.68004	3.27522	2.58147	3.01981	3.90994	4.23652	2.18275	2.42697	3.26609	4.15943	3.87929	2.69122	2.01504	2.48094	4.11582	5.23861
Female Majanna	4B	F	2.64129	2.70691	2.69849	2.43614	1.86783	1.73721	1.50251	1.78287	1.47392	4.74008	1.65928	1.8256	1.62856	3.64521	4.58935	4.44629	3.99106	2.05266	2.53669	2.23162	2.21467	12.7046	6.45533	3.63384	22.2812	3.16222	3.09852	2.46507	1.2735	1.51874	1.20263	1.45069	3.53286	2.92905	3.00904	3.69272	3.70948	2.31341	2.45573	3.34012	4.58969	3.76868	2.72422	2.0548	3.13295	3.40061	4.77732
Female Majanna	4C	F	2.48812	2.74624	2.81602	2.37822	1.56044	1.64949	1.64585	1.85596	1.4018	4.6435	1.88838	1.37199	1.72949	3.87793	4.39404	4.3126	3.1643	2.21741	2.17663	2.12992	2.18268	7.35637	5.79954	1.0375	13.8643	2.82106	1.90058	2.81309	1.25327	1.09338	1.14288	1.55587	3.13608	2.2807	3.21828	3.63085	3.94533	1.9961	2.31206	3.032	4.00826	3.34959	2.36324	1.99777	2.63682	3.68077	4.7387
Female Majanna	4E	F	2.56828	2.5577	2.85622	2.40458	1.39305	1.54812	1.60481	1.97348	1.5741	4.93181	1.77476	1.66902	1.64046	4.23757	4.88149	4.44955	3.68433	2.42349	2.45799	2.35078	2.09876	17.5287	14.1718	1.51181	30.03	3.03508	2.64818	2.76582	1.37288	1.12677	1.52797	1.62702	3.19905	2.6822	3.11371	3.75742	3.94911	2.28512	2.42251	3.14331	4.34542	3.80205	2.5945	1.79451	2.84607	3.6712	4.82288
Female Majanna	4F	F	2.67907	2.79833	2.94415	2.42207	1.60026	1.69958	1.60401	1.82017	1.56063	5.21412	1.8541	1.79389	1.76998	4.32756	4.75817	4.55657	3.68694	2.41323	2.34494	2.41526	2.14131	18.0015	6.83687	3.54634	28.3111	3.21318	2.68387	2.57377	1.03837	1.53401	1.3012	1.79373	3.2824	2.77441	3.17225	3.45698	4.24023	2.39227	2.20488	3.1462	4.31191	3.91846	2.43072	1.76166	2.83175	3.89515	5.24791
Female Majanna	4G	F	2.56184	2.56412	2.89904	2.6379	1.49971	1.61813	1.44947	1.53374	1.48799	4.32366	1.06375	1.668	1.33379	4.03389	5.13778	5.17517	4.54888	3.03623	2.10156	3.13433	2.04083	27.6617	4.47174	25.0914	56.8176	2.83814	2.24813	2.74952	1.70244	1.72896	1.74975	1.70244	3.00582	2.18698	3.00737	4.21761	4.12956	2.11388	2.36843	3.33809	4.16346	3.5417	2.54492	2.33168	2.68901	3.69228	4.74949
Female Majanna	4G(REV)	F	2.56622	2.81207	3.00443	2.74435	1.41435	1.62655	1.48391	1.51344	1.42096	4.68654	1.19831	1.62493	1.50178	4.19497	4.86854	4.98136	4.28093	2.99984	1.8687	3.00363	1.97773	23.4879	6.16974	26.9486	56.108	2.67141	2.15805	2.79167	2.03649	1.25073	1.85326	1.73314	2.94443	2.15357	3.04733	4.74866	4.1734	2.12965	2.27872	3.34265	4.18186	3.46369	2.43031	2.39004	2.77195	3.54462	4.77862
Female Majanna	4I	F	2.60238	2.87464	3.17121	2.62954	1.52921	1.74343	1.87713	1.66604	1.47286	5.01703	1.77083	1.78313	1.64402	3.85777	4.44051	4.2941	3.47228	2.16337	2.27713	2.11227	2.18183	8.56415	6.58025	4.27208	18.9461	2.77552	2.66922	2.67584	0.902519	1.52239	1.42436	1.49339	3.03433	2.68565	3.37769	3.52605	3.94522	2.05326	2.26292	3.31101	4.29795	3.47716	2.4994	2.1203	2.87071	3.51378	4.92151
Female Majanna	4J	F	2.33379	2.83614	2.81281	2.82796	1.51698	1.62808	1.84134	2.01649	1.55624	4.64717	1.65294	1.55049	1.58192	4.11314	4.48583	4.37763	3.79175	2.52023	1.96561	2.40099	1.97664	12.5594	16.4118	11.8156	39.8829	2.49036	2.7079	2.75175	1.45527	1.16457	1.21805	1.76219	2.74684	2.88205	3.0675	4.22777	3.85812	1.97447	2.13049	3.17207	4.64056	3.48218	2.48228	1.85557	3.12101	3.35228	4.80138
Female Majanna	4K	F	2.74812	2.769	3.08785	2.46119	1.60233	1.65584	1.74438	1.76318	1.41142	4.73662	1.50146	1.78605	1.62601	3.51656	4.2814	4.26646	3.86556	2.01941	2.262	2.13849	2.12796	10.2059	5.81015	3.15734	19.1681	3.04242	2.44089	2.61336	1.28073	1.18916	1.52962	1.09567	3.01215	2.74583	3.04904	3.51097	3.72956	2.01245	1.84467	3.13403	4.29275	3.39156	1.85929	1.7935	3.05359	3.5303	4.93411
Female Majanna	4L	F	2.41272	2.84379	3.13822	2.59393	1.74521	1.76721	1.8181	1.84176	1.65947	5.50396	1.7265	1.64431	1.7265	4.16755	4.66575	4.34624	3.58214	2.40504	2.26071	2.3125	2.03374	9.56796	5.35099	7.61772	21.8739	2.88921	2.38941	2.77834	1.54363	1.34058	1.8215	1.33919	3.38792	2.34606	3.20413	4.13717	3.63356	2.28847	2.03863	3.07387	4.10594	3.88551	2.35413	1.7722	2.55578	3.52479	4.82635
Female Majanna	4M	F	2.14659	2.39911	2.70569	2.4191	1.71123	1.70284	1.61215	1.63261	1.57767	5.45902	1.42305	1.61699	1.45761	4.0271	4.8285	4.51813	3.83262	2.43633	2.39218	2.46703	2.0511	16.4228	16.0056	7.89349	39.8711	3.04087	2.69894	2.55107	1.33529	1.74977	1.86219	1.44956	3.20913	2.98504	2.93636	3.74711	3.46403	2.31224	1.87818	2.93883	4.33668	3.88922	2.36608	1.53054	2.82868	3.81629	5.12791
Female Majanna	4N	F	2.19042	2.53387	2.63131	2.41001	1.6025	1.51585	1.61684	1.69394	1.70367	5.10072	1.69835	1.76691	1.56752	3.97441	4.53825	4.5502	3.96141	2.46159	2.07666	2.48261	2.06759	13.3734	16.5143	1.82591	31.17	2.81343	2.55291	2.69378	1.42791	1.29406	1.41534	1.81767	3.31073	2.93708	2.92395	3.75416	4.00414	2.26563	2.17964	3.07018	4.51264	3.95418	2.48036	1.54617	2.87636	4.03387	5.49325
Female Majanna	4O	F	2.33447	2.92272	3.00995	2.48631	1.44746	1.63857	1.77993	1.72787	1.37258	4.95182	1.59742	1.79046	1.84759	3.59424	4.29608	4.30587	3.81301	2.27823	2.01785	2.28039	2.02548	13.2902	11.3172	8.32099	32.4664	2.6117	2.22462	2.79163	1.48637	1.06418	1.43077	1.50402	3.01918	2.31432	3.137	3.89849	3.79111	2.13778	2.14422	2.73286	3.8105	3.43958	2.43492	1.71215	2.47456	3.63738	4.90434
Female Majanna	4P	F	2.21996	2.90392	2.89839	2.4354	1.48071	1.77942	1.65981	1.82878	1.32219	4.89692	1.80983	1.73989	1.69124	3.85626	4.44898	4.38795	3.53168	2.27026	2.17872	2.26316	2.12479	10.621	18.2635	3.42872	24.8725	2.78719	2.60689	2.53681	1.07307	1.29867	1.35544	1.48331	3.35688	2.50344	3.12001	3.49856	3.5442	2.18367	1.89999	2.86558	3.98899	3.48995	2.11732	1.66852	2.7632	3.55957	5.00756
Male Rosco	1G	M	2.14679	3.22019	3.03106	2.51377	1.43444	1.57866	1.77906	1.85799	1.47058	5.28786	1.69438	1.53181	1.66271	3.80305	5.01581	5.63124	4.094	2.98409	2.03172	3.11374	2.5175	17.0135	11.6831	15.0478	43.0807	2.74096	2.26292	2.64598	1.92093	1.82175	1.74017	1.6996	3.60592	2.28095	3.36133	4.42613	3.83754	1.60728	2.63599	3.82026	3.89929	3.05272	2.67629	2.85525	2.43046	4.25008	5.94036
Male Rosco	1A	M	2.37494	2.81061	2.87806	2.75036	1.39833	1.86263	1.85766	1.93568	1.19363	5.35902	1.72796	1.53817	1.61329	3.52331	4.82171	5.56349	4.10265	2.72894	2.09277	3.00614	2.55734	9.0584	7.59627	4.43815	20.1229	2.66755	2.99918	2.40006	1.95767	1.61329	1.76877	1.04843	3.28759	2.13248	2.86278	4.70685	3.41043	2.38212	1.61876	2.93446	3.20002	3.57215	2.0469	1.95738	2.10295	3.65516	5.95538
Male Rosco	1C	M	2.51293	2.97071	3.23887	2.57873	1.61718	1.68799	1.72937	1.9164	1.52576	5.30202	1.68266	1.44955	1.65898	4.30774	5.72951	6.06761	4.33482	3.26095	2.46857	3.35026	2.71735	23.6351	16.4645	2.70368	42.3047	3.14159	2.54588	2.89232	2.21131	1.82966	1.86084	1.63581	3.58847	2.67624	3.57437	4.78421	4.12642	2.8021	3.09567	3.79083	3.32451	4.12479	3.17539	2.70947	1.85235	4.41233	6.01489
Male Rosco	1D	M	2.42356	2.79358	2.95356	2.34297	1.44334	1.53643	1.87662	2.00233	1.54767	5.35488	1.59117	1.78032	1.70492	3.88726	5.03313	5.71416	4.54853	3.08113	1.952	3.30196	2.41219	13.0435	12.4306	5.41154	19.8754	2.8669	2.36747	2.58412	2.20059	1.74466	1.73844	1.69919	3.08316	2.68641	3.47329	4.52417	4.1216	2.35693	2.46775	3.59593	3.91184	3.8159	2.74432	2.5828	2.36719	4.20379	5.93841
Male Rosco	1E	M	2.16019	2.87174	3.26499	2.17158	1.32256	1.43088	1.71852	1.9856	1.43262	5.36639	1.56185	1.84257	1.56874	3.75941	4.54993	5.13303	3.64832	2.67131	1.87862	2.8242	2.30882	11.1517	7.43265	0.167361	18.1135	2.91603	2.16632	2.30744	1.92923	1.60637	1.98058	1.23566	3.26727	2.43479	3.64582	3.94972	3.36268	2.02928	2.42625	3.62105	3.46709	3.40732	2.45407	2.61223	2.04976	3.72861	5.42134
Male Rosco	1F	M	2.28115	2.72484	2.71026	2.25316	1.42395	1.59006	1.42395	1.38642	1.3093	5.14217	1.64791	1.92476	1.68663	3.77444	4.97234	5.56573	4.45284	3.08626	1.88608	3.29176	2.27397	32.2484	35.964	21.5919	46.4442	2.64827	2.29645	2.46839	2.28958	1.15535	1.60962	1.4116	3.16786	2.33566	2.98696	4.54125	3.68912	2.11308	2.56195	3.33382	3.74747	3.34141	2.6355	2.40268	2.43872	3.86767	5.58476
Male Rosco	1H	M	2.13059	2.65053	2.9103	2.48224	1.4194	1.50587	1.74192	1.84593	1.30394	5.3986	1.61506	1.57329	1.95245	3.48292	4.83032	5.58584	3.74656	2.75091	2.07941	2.87641	2.70943	18.0045	18.947	5.58589	41.892	2.66679	2.24267	2.71363	1.94972	1.64246	1.77232	1.40087	3.13717	2.53642	3.36289	4.31842	3.50033	1.78785	2.58742	3.92585	3.40653	3.03291	2.65922	3.09724	2.10491	4.01236	5.82604
Male Rosco	1I	M	2.22664	2.90855	2.96059	2.42774	1.37861	1.33776	1.73022	1.9423	1.63724	5.28514	1.78506	1.55816	1.68045	3.68863	5.02635	5.52761	4.24721	2.94713	2.07922	3.12365	2.40396	44.8979	85.9042	22.4507	107.574	2.86277	2.11154	2.56879	2.08154	1.63254	1.80526	1.13131	3.49086	2.21166	3.23974	4.50491	3.3363	1.77797	2.11751	3.48022	3.89054	3.4083	2.28304	2.37244	2.26155	3.90787	5.53178
Male Rosco	1J	M	2.18425	2.80917	2.93166	2.52867	1.25424	1.46134	1.73547	1.86761	1.6463	5.11298	1.62569	1.36301	1.51581	3.57462	4.65181	4.93766	3.56009	2.56905	2.08276	2.65212	2.28553	12.7395	12.5522	3.38264	28.0584	2.83727	1.92153	2.47064	1.6726	1.56285	1.76831	1.00214	3.34995	2.08825	3.21279	4.12321	3.18582	1.67322	2.23736	3.281	3.76275	3.25994	2.01634	1.89749	2.25535	3.64006	5.02428
Male Rosco	1M	M	2.35338	2.57077	3.1426	2.29164	1.3105	1.57608	1.78282	1.96909	1.52068	5.55372	1.56499	1.80066	1.64236	3.67863	4.9068	5.66377	4.34812	2.90885	1.99795	3.18695	2.47681	11.8229	8.09863	0.984676	18.7456	2.93814	2.42844	2.43884	1.69247	1.94125	1.99163	1.27401	3.02633	2.76177	3.46671	3.95462	3.62629	1.8397	2.16758	4.00663	3.99786	3.27953	2.08365	2.77641	2.52062	4.01594	5.92311
Male Rosco	1N	M	1.92323	2.66831	2.94867	2.25045	1.33938	1.51761	1.55883	1.77894	1.41755	5.01432	1.4849	1.72826	1.51626	3.79512	4.98025	5.33308	3.63381	2.61041	2.36984	2.61904	2.71403	20.8596	35.7118	5.68816	61.6063	2.85076	2.46081	2.93748	1.77434	1.29696	1.69747	1.54477	3.6165	2.58074	3.67239	3.9954	3.43309	2.26371	2.51189	3.63845	3.45884	3.63906	2.6783	2.63659	2.12869	3.94801	5.46278
Male Rosco	1P	M	2.45037	2.8959	2.82164	2.71419	1.24152	1.43557	1.7333	2.12918	1.60502	5.42736	1.68381	1.63377	1.75734	4.77879	5.00159	5.47456	4.07795	3.5325	1.46909	3.42405	2.05052	19.0092	24.3454	1.1801	41.6108	2.43734	2.1623	2.56424	2.11562	1.56541	1.99505	1.95174	2.71554	2.14309	2.9786	4.7834	4.3765	2.52106	2.07276	3.24974	3.53981	3.86132	2.27308	2.0889	2.0137	3.65322	5.34037
Male Rosco	1R	M	2.22229	2.7644	2.78022	2.50129	1.64781	1.5566	1.65763	1.82248	1.62599	5.89576	1.89355	1.50696	1.54176	4.01093	5.47302	6.11715	4.60615	3.23724	2.23579	3.48477	2.63238	12.9328	10.1347	3.60598	25.8871	3.07727	2.5444	2.63962	2.11242	1.95763	1.97456	1.39429	3.5424	2.47693	2.98142	4.61314	3.56608	2.12177	2.87171	4.02805	3.80236	3.59976	2.74867	2.76021	2.19773	4.4256	6.42849
Male Rosco	1S	M	2.11471	2.7969	3.09297	2.36241	1.5708	1.66156	1.73457	1.77867	1.31306	5.36377	1.46884	1.84215	1.61426	4.07119	4.88335	5.6536	4.37222	3.06361	1.81974	3.14615	2.50745	14.0409	15.1169	0.0689306	28.6285	2.63732	2.44197	2.88696	1.59608	1.76863	2.1956	1.45471	3.04619	2.72431	3.63363	3.93677	3.5693	1.83995	2.49352	4.03455	4.28866	3.0178	2.28571	2.9423	3.03254	3.79242	5.79428
Male Rosco	1U	M	2.26417	2.92652	3.01048	2.2371	1.44067	1.67635	1.93301	2.00932	1.54721	5.31699	1.81012	1.90934	1.77319	3.66164	4.72232	5.66066	4.66537	2.87351	1.84882	3.04757	2.61309	17.4149	9.56604	1.95619	28.796	2.6469	2.3953	3.01464	2.13427	1.66675	1.81752	1.45376	3.08196	2.55397	3.82212	4.36022	3.71703	1.82584	2.63414	4.22348	4.46217	3.1511	2.41147	2.99587	2.97815	3.85969	5.83113
Male Darby	2A	M	2.76759	3.06224	3.25828	2.92143	1.81623	1.80378	1.81917	1.78242	1.83903	6.34392	1.96989	2.31419	2.43469	4.60423	5.75786	6.63072	4.55516	3.62914	2.12872	3.68825	2.94247	12.896	5.21571	7.50232	24.9306	2.97066	2.38691	3.1567	1.5964	1.61377	2.14232	2.08368	3.44112	2.18797	3.59795	4.50912	4.77601	2.02415	2.38036	3.81811	3.89281	3.74597	2.24383	2.40518	2.1778	4.871	6.88094
Male Darby	2AA	M	2.52423	2.72871	2.84398	2.87952	1.77705	1.87046	1.96329	2.09846	1.64252	5.8485	1.84726	2.01659	1.67344	4.21317	5.59026	6.45959	4.92448	3.48413	2.10613	3.59448	2.86511	28.7752	28.9183	27.7228	84.7707	2.69913	2.55966	3.2566	1.5084	2.1062	1.88548	1.63125	3.08517	2.35016	3.60262	4.38541	4.12323	2.52121	2.03548	3.035	3.77455	4.14222	2.61019	1.99619	2.26526	4.19937	6.24223
Male Darby	2B	M	2.89836	3.0508	3.36546	3.09998	2.0144	1.81993	1.86746	2.04214	2.26119	5.7629	2.27038	1.68094	2.15826	4.66694	5.78017	6.38668	4.65354	3.60641	2.17376	3.59073	2.79595	19.4202	3.53887	20.8953	43.1212	2.79949	2.54859	3.28373	2.02282	1.56556	1.47216	2.03438	3.11893	2.66661	3.54686	5.10528	4.92223	2.06638	2.74175	4.22143	4.35925	4.1905	3.16188	2.94253	2.10555	4.56271	6.46259
Male Darby	2BB	M	2.82507	3.01047	3.39329	3.36895	1.67063	1.79539	2.25742	2.0014	2.19786	5.84211	1.70316	2.23487	2.18576	4.98203	5.7814	6.78756	4.9245	3.93295	1.84845	4.04921	2.73835	15.7092	11.6162	13.3533	39.5441	2.77021	3.16268	2.81395	2.01506	2.00245	1.51084	3.01568	2.72677	3.71987	2.96577	5.37832	5.83508	2.38387	2.93628	4.94784	4.38389	4.35028	3.35445	3.47543	2.18773	5.10471	7.36254
Male Darby	2CC	M	2.85761	3.19743	3.10179	2.96831	1.85582	2.04816	1.85072	1.89628	2.19076	5.80202	1.69329	2.32318	2.08375	5.07583	6.29068	7.56091	5.38764	4.18826	2.10242	4.35727	3.20364	22.1517	5.43353	13.2339	39.9202	3.19912	2.79748	3.31511	2.15834	2.0243	1.7803	2.41278	3.4898	2.88311	3.41486	5.11792	5.22335	2.43749	2.71488	4.68629	4.01723	4.54894	3.1685	3.50053	1.82688	4.82815	7.04622
Male Darby	2D	M	2.83153	2.86262	3.3021	3.03062	1.48532	1.74532	1.84192	1.99977	1.77421	5.56801	1.69353	2.08358	1.93926	4.53929	5.78712	6.62373	4.51885	3.64645	2.14068	3.64953	2.9742	19.8421	11.6377	12.1301	42.8594	2.66319	2.64077	3.23668	1.6948	1.67033	2.28285	1.55574	2.76811	2.81141	3.51751	4.71466	4.38426	1.74795	2.23165	4.20922	3.9451	3.39555	2.2093	2.78502	2.37265	3.98101	6.06058
Male Darby	2DD	M	2.74628	2.95706	3.0878	3.03325	1.83669	2.05801	1.92617	2.06003	2.2359	6.57996	2.37516	1.60027	2.27584	5.87636	6.41724	7.21495	4.82155	3.95785	2.45939	3.85482	3.36012	27.2661	27.7881	11.8913	66.214	3.70487	2.61549	3.95086	1.16055	2.78502	2.22389	2.20961	3.65572	2.88513	3.93993	4.19379	4.83085	3.3944	2.62178	3.98495	3.9785	5.54515	3.39024	2.89082	1.79402	4.842	6.95753
Male Darby	2E	M	2.99369	3.26459	3.28827	3.00422	1.73378	1.71678	1.75191	1.92763	2.05059	5.41645	1.61954	2.14617	1.90022	4.75647	5.61167	6.37352	4.52282	3.72975	1.88192	3.67168	2.70183	15.6781	5.58496	7.46115	28.2163	2.51958	2.55383	3.13257	2.18486	1.65145	1.54393	2.27158	2.93929	2.56144	3.37999	5.1341	5.18598	2.13265	2.4891	3.98377	4.02909	3.95131	2.76633	2.63216	2.00792	4.02719	5.79303
Male Darby	2EE	M	3.00778	3.13789	3.1122	2.93753	2.06439	2.11186	2.03147	1.7015	1.90784	5.75122	2.00577	1.98008	1.98757	4.37768	5.22856	5.96399	4.05358	2.88754	2.34102	2.95975	3.00423	16.3826	7.13727	7.17074	30.3934	3.3269	2.66284	3.13241	1.46618	1.67093	2.01186	1.07015	3.50865	2.65725	3.46048	4.39733	4.0113	2.56394	2.65165	4.02635	3.91312	4.41658	2.93247	2.77516	2.0581	3.82675	5.98086
Male Darby	2F	M	3.01335	3.19609	3.20331	2.9894	1.81932	2.00489	1.92301	1.78406	2.18872	6.08003	2.28904	1.95177	2.23802	3.92662	5.24786	6.49168	4.77715	3.18339	2.06447	3.41515	3.07653	27.786	23.8388	0.202734	50.9694	2.95677	2.66734	3.10844	1.65929	1.94451	1.5177	1.64145	3.27947	2.84987	3.31624	4.64396	4.57336	1.9591	2.34873	4.41558	4.20561	4.04213	2.45062	2.77451	2.07258	4.48648	6.82492
Male Darby	2g	M	2.64346	2.82395	3.13512	2.64663	1.27744	1.85075	2.04503	1.89864	1.87642	5.88645	1.89864	1.86146	2.31833	4.98566	6.05732	7.10172	5.55476	4.05569	2.00162	4.17849	2.92323	27.3952	4.13807	13.8393	44.9309	2.85578	3.01333	3.36014	1.99192	2.47004	1.80812	2.20865	3.32585	3.20365	3.56919	4.63351	4.81219	3.04122	2.67006	4.35849	4.11791	4.66541	3.10884	3.11635	2.27342	4.35168	6.57322
Male Darby	2R	M	2.87141	3.12084	3.3732	3.15412	1.64777	1.94129	1.82804	2.304	2.1631	5.5761	1.72646	2.00608	2.08456	4.66845	5.50827	6.18999	4.2759	3.43634	2.07193	3.31899	2.871	14.1324	17.4568	1.27836	32.1011	2.57903	2.80692	3.32708	1.24205	2.09701	1.9192	1.64099	2.88523	2.69841	3.69546	4.32976	4.34974	2.11212	2.60919	4.13514	4.35205	4.15953	3.26371	3.04924	2.19817	3.47522	5.48542
Male Darby	2S	M	2.74393	2.96186	3.26302	2.9667	1.73563	1.7594	1.83072	1.7627	2.08067	6.04937	1.98308	1.73122	2.28835	4.58904	5.6365	6.68683	4.94537	3.83637	1.80013	3.91805	2.76877	20.6138	11.176	13.8613	44.6366	2.535	2.56138	3.09473	2.05228	2.01624	1.61754	2.63986	2.90173	2.37933	3.34001	5.01798	5.3752	1.77801	2.4034	4.08079	4.09576	3.77536	2.69482	2.8765	2.01796	4.91009	7.00738
Male Darby	2I	M	3.41982	3.65197	3.55008	3.23194	1.90562	2.13633	2.0459	2.02841	2.14657	5.99631	2.0957	2.16231	2.46066	4.22826	5.84711	7.00279	5.20134	3.72327	2.12384	3.91494	3.08784	35.1597	52.979	37.0201	51.0561	2.7022	2.66556	3.2661	2.05859	1.79567	1.67464	2.00753	3.31317	2.6608	3.64078	5.28893	5.27797	1.9426	2.85417	4.56091	4.34918	3.90595	3.00899	3.18559	2.20498	4.66436	6.9051
Male Darby	2K	M	2.75858	3.12853	3.26967	3.01495	1.9891	2.05976	2.08445	2.01465	2.2311	5.94296	2.15568	2.01237	2.03025	4.23769	5.62536	6.88336	5.25444	3.38517	2.24019	3.58673	3.29663	13.5748	5.19203	10.1621	28.1392	2.98051	3.09397	3.51039	2.21677	1.99525	1.55484	1.95602	3.58901	3.29571	3.69797	5.21376	4.71221	2.42919	2.86449	4.67457	4.52192	4.50231	3.11648	3.05281	2.39093	4.60709	7.03665
Male Darby	2L	M	3.19165	3.09216	3.27488	2.72877	1.80913	1.80913	1.82412	2.097	1.96737	5.23998	1.87366	2.10357	2.12814	4.90826	6.22246	6.59387	4.19822	3.48999	2.73247	3.51492	3.07896	24.8238	8.37254	4.30364	29.1803	3.57995	2.59922	3.16204	1.4097	1.93694	2.15275	1.46288	3.61063	2.5764	3.89137	4.11854	4.53571	2.27302	2.25989	3.75256	3.98703	4.23216	2.50158	2.27426	2.25469	4.33693	6.07384
Male Darby	2O	M	2.71223	3.13299	3.2603	2.83197	2.05498	1.81062	2.0025	2.16307	2.00501	5.9645	1.82943	2.11833	2.14207	6.01044	6.7933	7.38117	4.96644	4.59006	2.20323	4.40855	2.97262	43.8391	62.9929	18.4028	88.0031	2.97706	2.88536	3.35224	2.369	1.70431	2.53646	2.48922	3.44071	2.76009	3.77694	5.19488	5.1667	2.39754	2.75652	4.30074	4.1941	4.2873	2.97545	2.92975	2.22227	4.69284	6.75217
Male Darby	2P	M	2.92722	2.94049	3.22692	3.05091	1.75973	2.02985	1.86722	1.76938	2.39254	6.43227	1.68158	2.07321	2.22003	4.6975	6.49548	7.57794	5.77966	4.06794	2.42755	4.33448	3.24346	42.6941	48.6465	5.11819	85.6038	3.23692	2.90279	3.38387	1.33641	2.90709	1.89823	2.27094	3.48584	2.95969	3.58413	4.35312	5.17503	2.2514	2.26719	4.11285	4.47457	4.60426	2.73612	2.31868	2.18397	5.31763	7.55001
Male Darby	2Q	M	2.83763	3.08217	3.35249	2.99539	1.89898	1.78218	1.7725	1.98864	2.05974	5.51132	1.98792	2.07913	2.24933	5.3506	5.91372	6.44773	4.4629	3.85428	2.05944	3.73436	2.71337	25.6876	40.6447	9.99982	55.8401	2.98676	2.51605	3.18274	1.83245	1.52115	1.87467	2.33438	3.30886	2.12117	3.57663	4.81369	4.9717	2.50257	2.42806	3.81597	4.05	4.35683	2.73451	2.54329	1.99265	4.21991	5.96223
Male Darby	2T	M	3.06485	3.02228	3.46392	3.08625	2.1004	1.99302	2.02839	2.06043	2.00141	5.73386	1.7722	2.01647	2.17381	5.00093	6.14234	6.66046	5.00093	3.98757	2.15477	3.98637	2.67409	29.8846	30.5901	4.20855	55.8456	2.81627	2.66699	3.15991	2.0156	1.85562	1.69423	2.43492	3.36557	2.85193	3.38368	5.10178	5.49952	2.53976	2.62874	4.07762	4.25342	4.38375	2.99821	2.77969	2.25339	4.73749	6.46237
Male Darby	2U	M	3.05138	3.15062	3.29058	2.95499	1.91604	1.92676	1.80579	2.25874	1.95737	6.12805	2.09543	2.14492	2.34202	5.64884	6.56543	7.08114	5.20476	4.36942	2.196	4.30665	2.7745	13.689	8.30978	0.485615	21.5831	3.07535	2.69127	3.32523	2.34318	1.77037	1.89586	2.89239	3.31376	2.69963	3.64979	5.29733	5.93739	2.72487	2.98834	4.2956	4.40937	4.46523	3.21124	3.05765	2.45594	5.26289	7.05889
Male Darby	2V	M	2.75519	2.8336	3.03612	3.00616	1.6834	1.98427	2.03902	2.02752	2.19507	5.91117	2.2178	2.07368	2.37783	4.82822	6.21837	7.4204	5.45873	3.94317	2.27519	4.04291	3.37749	37.9966	7.5502	51.9968	96.8999	3.01768	2.91236	3.78218	2.04142	1.92739	1.58675	2.11545	3.34025	3.11218	3.79174	5.00917	4.8689	2.47112	2.59653	4.3383	4.48856	4.3691	2.58535	2.48542	2.6272	4.7964	7.14938
Male Darby	2X	M	2.59789	3.06885	2.9651	2.74118	2.01677	1.79237	2.11984	2.03359	2.10947	6.55546	1.90743	2.41681	2.3262	3.68222	5.46837	7.12081	5.45447	3.29894	2.16943	3.69018	3.43063	17.689	20.7426	4.49818	33.5142	2.95838	2.99047	3.26205	1.3244	2.6572	1.5049	1.87047	3.4455	2.96145	3.6953	4.06536	4.35135	2.33503	2.51977	4.18078	4.01492	4.42237	3.14014	2.93364	1.92515	4.77414	7.39612
Male Darby	2Y	M	2.87534	2.94475	2.90114	2.33609	1.56977	1.89382	1.8977	1.95509	1.85876	6.28273	1.82257	2.0751	2.19626	5.20419	5.74185	6.65915	4.25733	3.82617	1.91568	3.71383	2.94532	25.8641	20.5836	19.9884	26.7309	2.86622	2.35158	3.29181	1.77938	2.10046	2.20035	2.04822	2.79251	2.74639	3.77066	3.8957	4.8926	2.30542	2.36993	4.13119	3.78971	4.0018	2.68656	3.06222	1.93978	4.26566	6.29514
Male Darby	2Z	M	2.80076	3.09113	3.35129	3.0855	1.81313	1.97622	2.01818	2.03867	1.9402	6.29508	2.35168	2.06408	2.45488	5.41052	6.50208	7.11353	4.64073	3.89199	2.61009	3.8309	3.28263	40.4055	56.9527	37.7289	134.306	3.45747	2.71779	3.60724	1.82512	1.96948	1.70627	2.01192	3.70986	2.80173	3.80854	4.84086	4.68159	2.84747	2.0999	3.84281	3.73708	4.75762	2.73732	2.5809	1.94603	4.68857	6.63254
Female Crimson	6A	F	2.18812	2.16343	2.57246	2.42034	1.16601	1.46612	1.5939	1.393	1.51514	5.06026	1.91915	1.59494	1.89875	3.66316	4.00292	5.05268	3.86252	2.48516	1.51776	2.52063	2.53205	19.0943	33.1501	1.11051	52.8893	2.2115	2.89774	2.7822	1.1772	1.53643	1.18882	1.393	2.12233	2.94817	3.09615	3.50438	3.57112	1.97403	1.47483	3.41806	3.94283	3.40493	1.9015	2.09041	2.56104	3.24097	5.72281
Female Crimson	6B	F	2.24828	2.49166	2.66122	2.70172	1.44448	1.58156	1.58451	1.5044	1.63266	4.51714	1.58353	1.66785	1.64893	3.36209	4.19674	5.18558	3.85097	2.20621	1.99053	2.27699	2.9086	9.85522	18.8017	4.37876	32.453	2.61167	2.59663	3.17078	1.36365	1.19491	1.13316	1.23015	2.72182	2.6694	3.11384	3.91527	3.38347	2.22331	1.89083	3.28518	3.49595	3.79472	2.26121	1.9727	2.0643	3.31597	5.37047
Female Crimson	6D	F	2.19323	2.35221	2.54937	2.36047	1.30377	1.55832	1.62438	1.8438	1.56732	5.00749	1.53509	1.67452	1.67452	3.8782	4.9601	5.76602	4.32423	3.10598	1.85412	3.29886	2.46716	19.9721	19.3922	2.50712	36.4119	2.59756	2.58066	2.51865	1.90039	1.5967	1.65324	1.53878	2.68565	3.01851	2.78794	4.24654	3.72037	2.266	2.18687	3.755	3.48828	3.71183	2.48769	2.54823	1.96653	3.79487	5.7425
Female Crimson	6C	F	2.04232	1.94224	2.28675	2.36226	1.39001	1.2703	1.59725	1.53799	1.43788	4.51229	1.87197	1.53672	1.80777	3.10565	4.19631	4.95762	3.70027	2.26092	1.93539	2.37449	2.58312	12.8632	11.62	13.8344	37.5737	2.45811	2.33584	2.75084	1.34447	1.29719	1.06609	1.16801	2.12534	2.93979	2.67252	3.62786	3.21024	1.62849	1.80335	3.4106	3.537	3.03559	2.26041	2.42507	2.11561	3.50595	5.34961
Female Crimson	6F	F	2.24734	2.25227	2.37621	2.12954	1.23007	1.67445	1.69169	1.63211	1.46348	4.55078	1.46697	1.53229	1.30417	3.6821	4.45711	5.47151	3.80731	2.76168	1.69543	2.74462	2.7269	11.8239	6.05637	2.26554	20.334	2.17672	2.52934	3.0493	1.20199	1.54519	1.43253	1.61475	2.35564	2.65095	3.29136	3.24953	3.86063	1.91433	2.10172	3.62824	3.59019	3.21462	2.25454	2.53307	2.20219	3.46749	5.53896
Female Crimson	6H	F	2.10597	2.37562	2.5574	2.33388	1.22504	1.49335	1.47212	1.69075	1.30711	5.21868	1.44952	1.94894	1.57427	3.92491	4.20829	5.53473	4.65707	2.82537	1.38292	2.87837	2.65636	12.9878	12.9744	0.0233223	25.2209	2.20151	3.04651	3.23925	1.38506	1.71495	1.39628	1.72432	2.43247	3.08756	3.80754	3.62562	3.79016	2.73132	2.01039	3.53484	4.3229	3.91375	2.5059	2.60586	3.04315	3.23577	5.81505
Female Cherry	2A	F	1.86841	2.05474	1.89358	1.79448	1.43907	1.4262	1.44788	1.46229	1.66647	4.36866	1.39238	1.36355	1.34003	3.55131	4.46985	5.16771	4.01441	2.7077	1.76215	2.77515	2.39256	4.80979	1.92371	1.21071	6.93869	2.34091	2.27537	2.7843	1.43332	1.68185	1.51272	1.54123	2.40044	2.56171	2.88134	3.07813	3.40959	1.68382	2.34706	3.47039	3.86284	3.29264	2.73559	2.46982	2.19641	3.60187	5.33404
Female Cherry	2B	F	1.7505	1.98451	1.98779	2.13929	1.23527	1.31534	1.48672	1.70204	1.41098	4.28873	1.56781	1.36261	1.4339	3.44541	4.51655	4.74369	3.66401	2.47661	2.03995	2.44628	2.29741	6.21152	4.28016	2.71677	12.1817	2.44401	1.86601	2.98847	1.3514	1.20882	1.65742	1.04674	2.62625	2.14246	2.96649	3.41341	2.79002	1.91058	2.26793	2.8537	3.57321	3.24811	2.47678	1.92684	2.22061	3.25472	4.50427
Female Cherry	2C	F	1.93149	2.08704	2.23527	2.06228	1.40855	1.4607	1.57259	1.82633	1.48678	4.22887	1.60131	1.30972	1.49362	3.92837	4.89981	5.14149	3.60958	2.95712	1.9427	2.8537	2.28779	5.00086	2.26935	1.36978	7.37276	2.21433	2.44483	2.64038	1.51891	1.22603	1.65046	1.55607	2.41629	2.14585	3.26831	3.58016	3.47097	1.6385	2.08568	3.24346	3.73689	3.03519	2.32481	2.1727	2.31445	3.48544	5.01879
Female Cherry	2D	F	1.90014	2.05752	2.04818	1.73587	1.25939	1.63769	1.48071	1.55531	1.26326	3.98034	1.57805	1.30661	1.52527	3.93232	4.85352	5.13063	4.00017	2.77859	2.07494	2.72438	2.40625	4.9714	1.81035	1.22879	7.24277	2.45823	2.64518	2.96727	2.2553	0.717276	1.22334	2.05397	2.67971	2.47453	3.31142	3.8459	3.91183	1.89932	2.3616	3.5572	4.11496	3.12328	2.61268	2.71762	2.86491	4.06547	5.58387
Female Cherry	2E	F	2.01373	2.05056	2.13556	2.08335	1.30743	1.57697	1.39036	1.63918	1.09169	4.1518	1.39222	1.29669	1.55181	3.66689	4.64714	4.99134	3.68217	2.67257	1.97457	2.61003	2.38131	16.6591	11.9358	1.98936	30.336	2.29577	2.32287	2.88387	1.55458	1.19697	1.73258	1.22257	2.42323	2.36008	3.04921	3.5906	3.20247	1.8283	1.9772	3.14814	3.68165	2.88554	2.23111	2.40241	2.61391	3.2273	4.79886
Female Cherry	2F	F	2.21827	2.37359	2.34461	2.03231	1.47312	1.54653	1.38949	1.41701	1.34884	4.15668	1.46198	1.35103	1.32763	3.58585	4.17168	4.86029	4.15597	2.38673	1.78495	2.41015	2.45014	7.11882	3.37379	1.94909	12.0859	2.47166	2.36852	3.1829	2.00497	1.0319	1.4146	1.40234	2.65269	2.15786	3.67933	3.83275	3.52967	2.09265	1.95457	3.08641	4.26738	3.43154	2.43347	2.37734	2.91931	3.24565	5.03601
Female Cherry	2H	F	1.76775	2.14051	2.16654	2.28427	1.31906	1.44543	1.61944	1.96631	1.22052	4.386	1.47407	1.56972	1.52	3.27501	4.54053	5.33601	3.59163	2.38146	2.15907	2.44651	2.8895	4.92941	3.36458	2.3403	9.30873	2.59599	2.40835	3.01648	1.49742	1.14593	1.31153	1.46078	2.92981	2.51072	3.1343	3.77936	3.2222	1.74465	2.32464	3.7091	3.64616	2.9458	2.46516	2.89485	2.43366	3.81728	5.58162
Female Cherry	2L	F	1.83549	1.99477	2.29848	2.12968	1.26057	1.2592	1.65148	1.63853	1.3622	4.22967	1.34085	1.38793	1.47013	3.46585	4.41562	4.9149	3.56542	2.45805	1.95757	2.476	2.43889	3.89453	2.42052	1.14797	6.45831	2.45654	2.21553	2.76022	1.01174	1.46639	1.35283	1.48131	2.48656	2.66435	3.04788	3.08618	3.28899	1.79908	2.21308	3.48673	3.66868	3.11781	2.52518	2.63849	2.31033	3.54939	5.06544
Female Cherry	2M	F	1.64837	1.88949	1.93499	1.91155	1.26961	1.33767	1.65252	1.50791	1.45063	4.19827	1.66542	1.32761	1.55999	3.91812	4.57016	4.97199	3.78848	2.41422	2.15594	2.33672	2.63527	6.59716	3.25678	3.40661	12.6613	2.64553	2.63277	3.22474	1.47887	1.38997	1.2329	1.73111	2.90607	2.57282	3.25819	2.98052	3.28513	2.28823	2.35192	3.47687	3.98278	3.67746	2.66677	2.4828	2.58515	3.66725	5.35548
Female Cherry	2N	F	2.13817	2.04912	2.1492	2.2082	1.57766	1.53164	1.64373	1.59505	1.74535	4.2486	1.59144	1.23218	1.33174	3.39819	4.64191	5.50635	3.44259	2.1002	2.54172	2.12595	3.3804	4.2981	3.1612	1.55059	8.43189	3.04621	2.47639	3.54045	1.05395	1.55306	1.33174	1.20758	2.9028	2.21519	3.69564	3.04083	3.25269	1.95948	2.03002	3.4	3.53925	3.69999	2.48433	2.34669	1.97476	3.87097	5.7572
Female Cherry	2P	F	2.0826	2.17006	2.01286	1.75814	1.4708	1.60883	1.49799	1.39374	1.45297	4.36957	1.65254	1.26761	1.46993	3.73643	4.48668	4.98638	3.8726	2.48379	2.00289	2.53096	2.45541	6.43893	3.15692	0.562307	9.84015	2.73354	2.36345	2.85915	1.64696	1.32438	1.3699	1.46923	2.86138	2.43133	3.1851	3.24587	3.53556	2.12872	2.26496	3.2999	3.95191	3.5653	2.66879	2.44123	2.50176	3.72266	5.41849
Female Cherry	2Q	F	2.07207	2.09259	2.04626	2.20061	1.36328	1.34412	1.48677	1.50863	1.38616	3.91642	1.34016	1.42368	1.51636	3.62247	4.54651	5.25319	3.4467	2.33515	2.21136	2.33365	2.91954	17.9583	21.2502	0.374185	38.5586	2.82465	2.23635	3.19976	1.51243	0.846337	1.50298	1.22776	2.84048	2.16478	3.28808	3.68391	3.04879	2.09752	1.9203	3.26324	3.51161	3.44937	2.06736	2.23555	2.28285	3.25351	4.92072
Female Cherry	2R	F	2.04647	2.04685	1.85943	1.96548	1.4301	1.63255	1.50079	1.66775	1.20707	4.41986	1.56469	1.4292	1.56453	3.2227	4.38763	5.29336	3.96826	2.2703	2.11734	2.52343	2.76994	5.71068	2.06567	2.38118	9.74695	2.85552	2.74209	2.64629	1.8743	1.0753	1.28845	1.18255	2.75219	2.54447	2.87758	3.79312	3.20679	1.82659	2.31311	3.60749	3.85685	3.01735	2.4877	2.74125	2.65536	3.75737	5.82888
Female Cherry	2S	F	1.81538	1.83776	2.04412	1.80067	1.29978	1.56793	1.41383	1.50325	1.46266	4.45942	1.50242	1.50475	1.62804	3.62944	4.40857	4.81008	3.87715	2.58196	1.8266	2.54563	2.26445	6.03384	2.70625	1.57954	9.67649	2.2771	2.28852	2.93499	1.79314	1.02145	1.85298	1.13319	2.29454	2.42423	3.13754	3.52889	2.90381	1.70762	2.02204	3.33698	4.01308	3.1234	2.40774	2.43008	2.5648	3.04076	4.68771
Female Cherry	2T	F	2.20107	2.01774	2.24179	2.38685	1.41304	1.56925	1.47431	1.60441	1.4109	4.12879	1.56989	1.31866	1.4043	3.60699	4.50176	5.06987	3.49274	2.17774	2.32402	2.12411	2.94576	7.51381	7.3923	2.75782	17.1078	2.71812	2.55604	3.34868	1.36473	0.919954	1.15708	1.36878	2.507	2.60289	3.35917	3.57297	3.41283	1.85127	2.0031	3.41046	3.97714	3.2276	2.29273	2.38089	2.63549	3.49065	5.24143
Female Cerella	5A	F	2.27065	2.96229	3.03436	2.68743	1.55496	1.4681	2.5474	2.51824	1.37999	4.5537	1.30852	1.26197	1.13201	4.93977	4.85128	5.67499	4.15276	3.69503	1.15625	3.48998	2.18501	27.2716	23.6059	31.0897	81.0371	2.18423	2.16205	2.95871	1.81546	1.72844	2.20417	1.96522	2.70063	2.44886	3.53174	4.50273	4.18817	2.51769	1.90179	4.14254	4.04714	3.61013	2.05642	3.23246	2.69175	3.10123	4.97646
Female Cerella	5B	F	2.4739	2.96821	2.92757	2.59796	1.59334	1.64902	2.70706	2.24507	1.52937	4.7203	1.62633	0.956006	1.18956	5.2481	5.42667	5.90779	3.79309	3.81694	1.60973	3.43271	2.47507	16.4416	10.3548	4.57741	30.6454	2.15085	2.38498	3.0866	2.06248	1.36543	1.91704	2.41196	2.64656	2.24669	3.75714	4.64446	4.84465	2.46788	2.32367	4.45052	3.98425	3.55479	2.33782	3.39359	2.51496	3.73561	5.48361
Female Cerella	5C	F	2.27959	2.59099	2.94823	2.52007	1.82968	1.75627	2.86065	1.98049	1.23257	4.25149	1.39516	1.56983	1.50142	4.22282	5.18305	5.70375	4.70938	3.3478	1.83525	3.30685	2.39691	28.741	7.51397	38.7285	74.2218	2.26801	2.49432	3.27802	2.33065	0.946059	2.27414	1.20956	2.70942	2.42632	3.64752	4.56167	3.4659	2.2324	2.28588	4.10087	4.21928	3.29424	2.50219	3.33718	2.99939	3.12357	4.95101
Female Cerella	5E	F	2.52335	2.75949	3.0829	2.63843	1.61067	1.74056	2.40967	2.14983	1.43383	3.99437	1.30873	1.3187	1.19683	4.64301	5.17203	5.67529	3.9384	3.42113	1.7509	3.25128	2.42401	38.2117	13.5506	26.2984	77.6638	2.3291	2.42266	2.91595	1.95363	1.03002	2.10055	1.7051	2.54862	2.42356	3.60142	4.54229	4.13204	2.10581	2.46512	4.84758	4.28089	3.32927	2.69641	4.1529	2.86831	3.37813	5.16849
Female Cerella	5G	F	2.92258	2.83248	2.89465	2.37405	1.78375	1.75092	2.24489	2.13901	1.68036	4.74254	1.49144	1.40267	1.30992	4.22853	4.74087	5.55828	4.02078	3.18604	1.55483	3.13878	2.4195	10.1683	4.71931	0.395991	14.5265	2.28194	2.35475	2.84836	1.23104	2.00353	1.61178	2.10019	2.54187	2.25275	3.56727	3.60471	5.00536	2.38675	3.10628	5.11254	4.06593	3.64183	2.98845	4.09232	2.38631	3.73408	5.556
Female Cerella	5H	F	2.58973	2.65795	3.06045	2.34015	1.50472	1.53652	2.21909	1.79844	1.56437	4.19764	1.42861	1.47408	1.41581	4.49928	5.11063	5.33248	4.23462	3.3216	1.78902	3.23144	2.10104	17.9313	15.3155	7.51739	25.5224	2.55585	1.78738	3.08547	2.13118	0.800971	1.97879	1.7282	2.74076	2.03856	3.61105	4.25459	4.30902	2.1206	2.66264	4.4718	4.21243	3.44515	2.51072	3.46552	2.67481	3.78649	5.05613
Female Cerella	5I	F	2.16789	2.25611	2.28674	2.43997	1.39895	1.46601	1.85083	1.74442	1.47596	4.35692	1.60875	1.24905	1.39342	4.55339	5.20585	5.62661	3.49263	3.29981	1.90604	3.18963	2.43698	32.6865	45.3403	9.49939	87.0344	2.62505	1.88731	2.64098	1.66491	1.28715	1.59808	2.23027	2.61272	2.20112	2.68411	4.01425	4.32538	2.00554	2.4406	4.21074	3.43884	3.30717	2.5623	3.4111	1.9873	4.17702	5.50029
Female Cerella	5J	F	2.20266	2.70447	2.99063	2.68654	1.32655	1.54894	2.47779	2.03978	1.50444	4.08163	1.33447	1.37957	1.15042	4.68521	5.01163	5.37227	3.44479	3.42191	1.58972	3.11826	2.25401	11.9707	6.34412	13.2769	30.3386	2.0369	2.29178	2.6448	1.4048	1.31658	1.83977	2.01421	2.57491	1.90206	3.28441	4.04242	4.00546	1.9776	2.28535	4.50506	3.45214	3.19485	2.32449	3.61564	1.9717	3.13106	4.62325
Female Cerella	5K	F	2.17268	2.48806	2.63086	2.65635	1.28232	1.6126	2.21281	1.83563	1.37539	4.22697	1.38229	1.50609	1.40024	4.28074	4.74657	5.5048	3.64003	3.18268	1.56389	3.00265	2.50216	5.51476	3.92847	2.14706	9.94178	2.07066	2.21639	3.02229	1.53322	1.04524	1.67932	1.85625	2.54882	2.30855	2.98321	4.18863	3.97646	2.1189	2.2947	4.40162	3.61395	3.25331	2.37421	3.55287	2.23875	3.27134	5.00614
Female Cerella	5L	F	2.37232	2.58653	2.79776	2.85764	1.32739	1.60405	2.78799	2.43551	1.44107	4.40106	1.21572	1.4046	1.49638	4.45563	4.69329	5.4658	4.17041	3.47015	1.22314	3.32953	2.13626	9.85189	7.70742	5.14389	21.2234	1.99618	1.94473	3.04981	1.81038	1.32456	1.84789	2.22471	2.08974	1.89747	3.60158	4.6273	4.59213	2.26091	2.34028	3.96294	4.11985	3.36922	2.48045	3.27721	2.67884	3.54465	5.16811
Female Cerella	5M	F	2.40998	2.56981	2.84356	2.34493	1.50172	1.70492	1.96506	1.8352	1.58716	4.51056	1.62144	1.52556	1.50149	4.49178	5.01734	5.62612	4.10078	3.56699	1.45035	3.47425	2.15187	7.08352	3.1467	1.2673	10.0986	2.13263	2.05516	2.6491	2.25848	0.930985	1.86197	2.19552	2.46901	1.99267	3.49013	4.59488	4.60325	2.66545	2.68828	4.75081	3.76628	3.83756	2.88758	4.03263	2.20707	3.78181	5.3445
Female Cassie	2A	F	2.37355	2.39574	2.65914	2.31079	1.50119	1.47251	1.45249	1.45551	1.64869	4.50934	1.49994	1.28848	1.55537	4.20907	5.30211	5.89968	4.36112	2.97988	2.32222	3.02206	2.87762	8.20878	3.55924	2.59309	13.8501	2.8807	3.00552	3.16809	2.48754	1.10843	1.51451	2.07036	2.92228	2.88222	3.6721	4.73449	4.36117	2.39819	2.57772	4.1272	4.26437	3.9055	3.1044	3.20389	2.61569	4.32999	6.19067
Female Cassie	2B	F	2.40487	2.65512	2.64192	2.38456	1.39521	1.49049	1.61774	1.70798	1.61673	4.56203	1.42043	1.71797	1.27919	3.42814	4.81098	5.78215	4.43246	2.61363	2.19735	2.85454	2.92761	7.77707	6.39857	0.226579	13.9835	2.99683	2.56036	2.95504	1.97451	1.25852	1.149	1.82108	3.23148	2.65107	3.36271	4.29153	4.21964	1.96292	2.31012	4.03679	4.17673	3.55072	2.55622	2.99214	2.56043	4.41336	6.26142
Female Cassie	2C	F	2.33351	2.33566	2.82569	2.13824	1.47252	1.64172	1.7697	1.53427	1.59626	4.42778	1.5831	1.57343	1.63611	3.52827	4.83501	5.6659	4.77824	2.60977	2.22524	2.8495	2.8164	12.6345	4.72916	2.48265	19.469	3.03215	2.63936	3.08818	2.28927	1.15681	1.29497	1.21138	2.87935	3.24758	3.74208	4.28981	3.47344	2.07527	2.10709	3.92239	4.51993	3.67071	2.72741	3.04282	2.9242	3.75407	5.67022
Female Cassie	2D	F	2.43156	2.5134	2.69418	2.37551	1.36524	1.63503	1.59708	1.58436	1.58755	4.40848	1.5401	1.50016	1.74637	3.31845	4.38191	4.92419	3.96926	2.2194	2.16251	2.33232	2.59188	5.85196	4.25143	1.54926	11.1716	2.74495	2.50349	2.90436	1.99369	0.86628	1.24049	1.16875	3.07855	2.80849	3.25391	4.31663	3.57813	2.12963	2.22071	3.58117	4.17054	3.70899	2.73953	2.64078	2.58317	3.51585	5.23075
Female Cassie	2E	F	2.37393	2.67278	2.70225	2.55356	1.33083	1.81654	1.53888	1.67604	1.39676	4.33844	1.39284	1.47419	1.58808	3.49246	4.17386	5.1663	4.13629	2.37171	1.80216	2.51101	2.65529	6.09046	5.48297	1.5704	12.4193	2.72755	2.42708	2.95774	1.82193	1.21199	1.32274	1.4329	2.78387	2.76214	3.194	4.22927	3.73737	2.04493	1.88403	3.70454	4.16817	3.42949	2.26388	2.84474	2.77146	3.4971	5.45431
Female Cassie	2F	F	2.38168	2.68759	2.77368	2.37082	1.47463	1.76888	1.69437	1.71436	1.50869	4.63891	1.8317	1.44703	1.62662	3.48725	4.24281	4.8722	3.87625	2.22439	2.01842	2.30788	2.56432	4.73246	4.08555	0.926068	9.12835	2.65825	2.64754	2.86303	1.86573	0.994323	1.28136	1.50869	2.92599	2.48945	3.40849	4.15057	3.85544	2.08774	2.46533	3.61586	4.06959	3.5475	2.79183	2.67272	2.56283	3.77592	5.68208
Female Cassie	2G	F	2.55248	2.79781	2.91589	2.44621	1.53133	1.85008	1.38096	1.62024	1.36946	4.40818	1.57108	1.55082	1.61083	4.03578	5.04315	5.44255	4.13642	2.83243	2.21073	2.91012	2.53243	10.6195	7.668	0.450145	18.3328	3.00954	2.37988	2.86813	1.9481	1.21857	1.55069	1.58348	3.33243	2.24229	3.30025	4.34519	3.97554	2.54518	2.62523	3.77675	3.65445	3.85028	2.92109	3.05753	2.28774	3.81149	5.31502
Female Cassie	2I	F	2.76315	2.84378	2.75363	2.6367	1.47398	1.72109	1.47586	1.48985	1.61802	4.18665	1.42269	1.27364	1.3126	3.74577	4.59695	5.48543	4.21927	2.54806	2.04889	2.75891	2.72652	8.0552	6.3709	1.14114	14.9107	3.12508	2.57697	2.79161	1.5903	1.67749	1.25725	1.77534	3.23738	2.71591	2.90707	4.08058	4.34928	2.58857	2.27733	3.77114	3.75684	4.17906	2.78205	2.859	2.14412	3.7994	5.61065
Female Cassie	2J	F	2.54189	2.71262	2.54377	2.34129	1.53878	1.53057	1.3254	1.32132	1.6498	4.52521	1.61995	1.52638	1.38227	3.76211	4.69581	5.51526	4.46416	2.72822	1.96759	2.93296	2.58229	7.97269	3.12062	2.85734	13.4136	2.8289	2.71579	2.78164	2.10943	1.40352	1.22927	1.65077	3.15895	2.4186	2.92579	4.30474	4.12341	2.54981	2.73969	3.68355	3.69315	4.14694	3.18315	2.80524	2.04426	3.82616	5.75777
Female Cassie	2K	F	2.22186	2.78309	2.55312	2.44906	1.55618	1.56609	1.53378	1.56086	1.72578	4.12997	1.35159	1.43114	1.36975	3.92429	4.60101	5.24862	3.60685	2.55284	2.04818	2.59217	2.65646	6.53496	5.32691	1.54381	12.5706	2.78603	2.67601	2.76605	1.6102	1.21758	1.32849	1.79069	3.39563	2.34863	3.24309	4.05901	3.78542	2.28212	2.56357	3.81346	3.79159	3.95473	2.78832	2.66811	2.10512	3.41589	5.14741
Female Cassie	2L	F	2.39261	2.55138	2.72961	2.41208	1.30762	1.40331	1.43181	1.36178	1.21417	4.20065	1.43181	1.45	1.54364	3.5029	4.67623	5.61843	4.2812	2.50665	2.16958	2.70046	2.91797	7.22362	5.37482	1.4936	13.3007	2.85177	2.84031	2.981	1.93237	1.35552	0.962097	1.63636	3.05172	2.67293	3.43238	4.22185	3.93481	2.29632	2.34305	3.87123	3.8617	3.49845	2.71539	3.18641	2.6502	3.9002	5.86564
Female Cassie	2M	F	2.46899	2.67686	2.77087	2.50738	1.39837	1.45516	1.47535	1.69118	1.50967	4.61117	1.53682	1.37414	1.61863	3.917	4.99067	5.80654	4.55691	2.9582	2.03247	3.0752	2.73134	8.36632	7.1359	0.0291738	14.8216	2.58925	2.96547	3.02552	2.04121	1.5137	1.54036	1.61565	3.07158	2.88728	3.46077	4.44782	4.07691	2.52238	2.39153	3.78347	4.13366	4.00006	2.98514	2.93537	2.6261	3.79861	5.91137
Female Cassie	2N	F	2.35918	2.67891	2.63797	2.37123	1.40351	1.50891	1.49411	1.622	1.42274	4.40544	1.48134	1.44249	1.49411	3.96974	4.82457	5.74463	4.5478	2.85895	1.96562	2.96175	2.78289	10.5858	11.4925	2.86749	18.667	2.67508	2.90284	3.14627	2.16784	1.3662	1.22919	1.85701	3.01077	3.04022	3.3864	4.44172	4.10213	2.62244	2.64126	4.05909	4.17457	3.99257	3.11445	3.26552	2.75829	3.7697	5.81434
Female Cassie	2O	F	2.63318	2.41922	2.67771	2.40021	1.51885	1.49506	1.39013	1.3701	1.23436	4.26488	1.47426	1.51885	1.58682	3.32961	4.79637	5.33829	4.0634	2.48581	2.31056	2.64878	2.68951	12.8043	5.16205	3.28757	20.9539	2.71327	2.80433	2.77487	1.66522	1.42392	1.16761	1.4451	2.8717	2.2743	3.14702	3.96045	4.05463	2.39482	2.58664	3.47044	3.26042	3.5811	2.91257	2.75295	2.03859	3.87736	5.57093
Female Cassie	2P	F	2.31584	2.62814	2.97365	2.41326	1.38344	1.5531	1.52826	1.71296	1.49877	4.84186	1.61154	1.58208	1.64143	3.66002	4.66477	5.09839	4.09629	2.51733	2.14744	2.63774	2.46066	4.64939	3.26814	1.29836	8.10187	2.93805	2.32905	2.81274	1.44295	1.5428	1.29321	1.51333	3.21019	2.87386	3.07032	3.7738	3.79601	2.43218	2.17722	3.56979	3.66852	3.93044	2.81582	2.83931	2.18026	3.98182	5.53009
Female Cassie	2Q	F	2.39945	2.60667	2.98938	2.50218	1.35489	1.58171	1.49629	1.74573	1.5266	4.80155	1.61511	1.49629	1.66754	3.61712	4.72402	5.07032	4.11735	2.51706	2.20695	2.63767	2.43265	4.6771	3.58919	1.05172	8.1933	2.9239	2.34894	2.80584	1.44261	1.67683	1.4778	1.32215	3.23958	2.72926	3.16153	3.89183	3.69071	2.49641	2.23047	3.56462	3.77111	4.0209	2.91391	2.88218	2.26246	3.81762	5.33099
Female Abby	1B	F	2.2215	2.44843	2.534	1.90488	1.58868	1.51845	1.65025	1.74137	1.83594	5.20887	1.64179	1.66411	1.54852	3.74605	5.11764	5.34429	3.67401	2.36602	2.75163	2.34486	2.99942	9.56689	3.26232	2.21738	15.0953	3.08455	2.68439	3.32514	0.467879	2.08517	1.5605	1.08218	3.52906	2.8231	3.88936	2.3719	3.21639	2.02103	2.14959	3.45788	4.20188	3.8517	2.84133	2.32437	2.43417	3.66053	5.25345
Female Abby	1A	F	2.19985	1.88908	1.99254	2.23249	1.05536	1.31273	1.28488	1.45183	1.48454	4.82122	1.6495	1.45618	1.63457	4.07859	4.68999	5.00918	3.15909	2.14571	2.54427	2.04808	2.9611	7.86855	6.44035	2.23338	16.1723	3.18711	1.98259	3.53993	1.37881	1.13877	1.89629	1.30093	2.83151	2.36279	3.28182	3.61019	3.10049	2.19846	1.65624	3.10549	3.90871	3.67709	2.18322	2.26536	2.47402	3.40755	4.80031
Female Abby	1C	F	2.28694	2.6372	2.60128	2.47615	1.50726	1.55146	1.40861	1.80591	1.62683	4.61202	1.50227	1.43411	1.47324	3.62867	4.83695	4.94144	2.95139	2.32931	2.50764	2.27446	2.66698	7.40182	5.37052	3.13947	15.4627	2.79165	2.46863	2.76374	1.20113	1.24804	1.54661	1.26849	3.16076	2.52391	3.20676	3.58457	3.51641	1.78536	2.533	3.19402	3.43822	3.40312	2.85285	2.05672	1.86986	3.73454	5.15566
Female Abby	1E	F	2.25061	2.42114	2.47205	2.04802	1.23751	1.58628	1.34781	1.6607	1.58478	5.16587	1.66479	1.64277	1.71563	3.43839	4.68792	4.81183	3.16978	2.02658	2.66134	2.00957	2.80226	5.58819	2.76786	1.79932	9.99195	3.05301	2.24311	3.08908	0.864681	1.38603	1.94891	0.775021	3.27153	2.12116	3.83746	2.90912	3.02547	1.8575	1.94362	2.80218	4.06475	3.40986	2.23426	1.57258	2.66337	3.74682	5.25887
Female Abby	1F	F	2.29457	2.44727	2.85389	2.37103	1.35797	1.46105	1.8199	1.89353	1.75747	5.25988	1.60927	1.72451	1.41685	3.35369	4.84218	5.08677	3.52268	2.09762	2.74455	2.10963	2.97714	5.86912	6.14837	1.03179	12.651	3.11166	2.32291	3.3129	0.99491	1.60927	1.43798	1.16984	3.2165	2.24537	3.79689	3.3649	3.44668	2.17668	2.41278	3.12327	3.34606	3.93136	2.97197	2.20182	1.73784	4.05755	5.45421
Female Abby	1G	F	2.35369	2.54359	2.73956	2.18645	1.6253	1.35967	1.44428	1.75997	1.88775	5.33569	1.2332	2.00986	1.53544	2.98864	4.68878	5.32677	3.82446	2.07717	2.61161	2.16846	3.15831	5.95291	3.74972	1.87914	11.5326	3.00036	2.36693	3.36907	0.91156	1.85463	1.59052	0.830121	3.09536	2.62973	3.8713	3.07836	3.15687	1.59448	2.32881	3.51645	3.84508	3.4776	2.90432	2.4824	1.99059	3.63228	5.26006
Female Abby	1H	F	2.11274	2.41552	2.64354	2.45659	1.41839	1.51987	1.69057	1.58365	1.81065	4.67982	1.58377	1.829	1.41388	3.53513	4.68695	5.10797	3.53513	2.00589	2.68106	2.02196	3.08601	5.37329	4.21787	3.94714	12.7419	3.26967	2.26283	3.44001	1.09307	1.23273	1.38069	1.19303	3.30502	2.77536	3.61269	3.45768	3.17678	2.05305	2.21695	3.28246	3.97865	3.86275	2.65704	2.04318	2.2967	3.89318	5.38792
Female Abby	1I	F	2.24298	2.33799	2.6562	2.43136	1.48398	1.51184	1.55568	1.49931	1.47785	4.52828	1.83437	1.42343	1.51795	3.55473	4.64645	4.87957	3.4037	2.29723	2.34922	2.20528	2.67428	7.37387	5.73378	4.03033	16.3715	2.6032	2.23597	3.2444	1.29548	1.13819	1.35311	1.29184	2.71215	2.34082	3.41604	3.65081	3.50606	2.00853	2.14204	2.96593	3.48406	3.4839	2.70855	2.2123	2.03365	3.64545	5.08154
Female Abby	1J	F	2.50822	2.54294	2.82467	2.55649	1.53709	1.32947	1.80063	1.63494	1.67206	4.66924	1.44821	1.40531	1.54271	3.1579	4.64249	5.08775	3.82266	2.17223	2.47026	2.25314	2.83461	6.49921	8.73549	0.894253	13.69	2.99451	2.09044	3.1843	1.17369	1.67432	1.49048	0.976799	2.93531	2.47615	3.39149	3.63143	3.47243	1.99154	2.31664	3.29956	3.61448	3.6634	2.86288	2.47492	1.94975	3.78003	5.20705
Female Abby	1K	F	2.17927	2.42512	2.51668	2.3081	1.39464	1.38593	1.71178	1.7321	1.73636	4.64911	1.86768	1.45244	1.71344	3.2927	4.74257	5.27759	3.65349	1.844	2.89856	1.95055	3.32703	6.52617	7.03533	1.30523	14.3915	3.6156	2.37666	3.40189	1.19855	1.51066	1.13982	0.863975	3.6481	2.83341	3.75864	3.4025	2.94344	2.19192	2.88922	3.97191	4.01022	3.9123	3.15536	2.91283	2.28987	4.04071	5.66663
Female Abby	1L	F	2.25901	2.33376	2.58656	2.5157	1.21096	1.26731	1.63233	1.70508	1.74925	4.79335	1.45711	1.44063	1.42244	3.83004	5.09377	5.25205	3.78105	2.33795	2.75582	2.28207	2.96998	10.5026	14.7191	1.36605	25.9374	3.15833	2.27947	3.63894	1.38523	1.46483	1.61013	1.17297	3.13816	2.73242	3.5663	3.81111	3.26817	2.14381	2.20754	3.17743	4.09041	3.89275	2.77159	2.09245	2.41975	3.75535	5.09755
Female Abby	1M	F	2.17284	2.27562	2.50958	2.31867	1.27535	1.52305	1.59724	1.63852	1.45182	4.56396	1.40175	1.33368	1.30816	3.37254	4.71588	5.28795	3.55848	2.07995	2.63592	2.12338	3.16458	7.10756	6.54538	2.40732	15.7418	3.09618	2.52749	3.344	1.44161	1.25594	1.58108	0.974859	3.10984	2.64669	3.6541	3.6835	3.10317	2.24432	2.41212	3.43768	3.49495	3.69106	2.82569	2.55763	2.11774	3.78351	5.5622
Female Abby	1P	F	2.27238	2.39887	2.49024	2.37023	1.45183	1.33282	1.61403	1.79138	1.66937	4.6934	1.71091	1.56532	1.53972	3.41184	4.8472	5.221	3.7676	2.01838	2.82883	2.08709	3.13391	6.29335	5.50054	2.44129	13.7728	3.28386	2.71755	3.32728	1.4581	1.24304	1.29192	1.20937	3.41381	3.04019	3.49411	3.70186	3.4529	2.23548	2.46969	3.59694	4.01288	3.90132	2.86978	2.38633	2.44981	4.12988	5.7722
Female Abby	1Q	F	2.45395	2.49922	2.86306	2.54592	1.77645	1.45796	1.51171	1.56024	1.58926	4.91804	1.50619	1.59678	1.52242	3.56368	4.39947	4.72318	3.92472	2.24313	2.15634	2.25684	2.46633	5.10995	3.83054	2.62043	10.6083	2.66045	2.54249	3.04518	1.36113	1.35575	1.64527	1.15497	3.35054	2.5193	3.46057	3.83442	3.59681	2.43468	2.17855	3.13799	4.10898	4.01347	2.71202	2.13151	2.53648	3.29504	4.97421
Female Cherokee	4A	F	2.52717	2.59151	2.34134	2.42789	1.58672	1.81627	2.7292	2.19641	1.733	4.77201	1.53567	1.37845	1.23635	3.62804	5.55654	6.13382	4.02803	2.30239	3.25415	2.37881	3.75501	4.46512	2.26569	2.18132	8.54627	3.65124	3.01042	3.83732	1.65988	1.48179	1.90617	0.857773	3.70805	2.53759	4.16791	3.99646	3.28154	1.85822	3.09473	4.41481	4.4985	3.57811	3.42365	3.44947	2.77872	4.21375	6.18046
Female Cherokee	4B	F	2.47843	2.50036	2.28189	2.49696	1.63432	1.71538	2.48304	2.39362	1.64108	5.21714	1.3335	1.55687	1.33792	3.78664	5.75178	6.66649	4.2919	2.40803	3.34375	2.54856	4.11793	10.7529	5.99755	5.39228	21.5119	4.02532	3.01122	4.06626	1.54855	1.77084	2.0776	0.852515	3.9119	2.86248	4.04525	3.91756	3.23347	2.29381	2.87149	4.88593	4.29554	3.92968	3.15713	3.92587	2.66436	4.57612	6.8004
Female Cherokee	4C	F	2.35207	2.92227	2.2847	2.32994	1.61204	1.86817	2.43856	2.21038	1.68368	4.94458	1.51894	1.6073	1.3346	3.3493	5.27364	6.36752	4.28581	2.47748	2.79616	2.6808	3.68672	12.623	8.08382	3.25812	23.7167	3.5026	2.65306	3.56701	1.6043	1.73697	1.98973	0.913878	4.0477	2.72061	3.47995	3.79192	3.26086	1.73648	3.20842	5.04798	4.15046	3.40074	3.22778	4.03337	2.46689	4.32052	6.46023
Female Cherokee	4D	F	2.30248	2.82798	2.41731	2.40628	1.64706	1.91588	2.8332	2.90176	1.80464	5.50069	1.39399	1.54328	1.44944	3.82713	5.89358	6.54569	4.47749	2.5844	3.30918	2.67308	3.87261	4.88049	1.98096	2.72883	8.84922	3.79624	2.89513	4.08542	1.64586	1.80464	2.23075	0.977668	4.16792	2.76312	4.24418	3.94092	3.25166	2.05315	3.05898	4.8124	4.46345	3.85584	3.34164	3.76423	2.744	4.62898	6.63718
Female Cherokee	4O	F	2.00669	2.07793	1.75119	2.06493	1.42681	1.56531	1.89967	1.88239	1.72263	4.57554	1.38812	1.42998	1.40221	3.68717	5.22616	5.92382	4.04715	2.63548	2.59068	2.8721	3.05172	7.31174	2.97527	2.85975	12.5057	3.26179	3.03345	2.85764	1.79065	1.46137	1.42617	1.64208	3.24049	3.12617	2.60595	3.84492	3.54266	1.93688	2.71544	4.24067	3.82796	3.64066	2.96702	2.96302	2.11763	4.42771	6.31459
Female Cherokee	4R	F	1.94667	2.16916	1.8133	2.15009	1.50845	1.57522	1.89895	2.20406	1.54964	4.55708	1.76455	1.31011	1.50302	4.10896	4.87157	5.48673	3.59894	2.11348	2.7581	2.13217	3.35457	5.9978	5.54195	1.50467	12.4361	3.56087	2.79482	3.5236	1.29032	1.45698	1.59964	1.44781	3.74733	2.86332	3.1917	3.33316	2.93426	2.74755	2.74803	3.98282	3.88409	4.29363	3.11608	3.03523	2.3437	3.63502	5.5713
Female Cherokee	4E	F	2.40864	2.97586	2.47707	2.22233	1.88083	1.63929	2.887	2.16525	1.6934	4.70697	1.45775	1.45086	1.56704	3.87917	5.17966	6.36145	4.79827	2.29995	2.87971	2.47395	3.8875	4.00909	1.57533	2.20222	7.47678	3.76532	3.23591	3.98804	2.07609	1.5924	1.4727	1.25211	4.08483	3.01806	4.40291	3.87675	3.31825	2.44137	3.22087	5.1865	4.88579	4.09661	3.41764	4.15629	3.22785	4.10761	6.55754
Female Cherokee	4F	F	2.47487	2.71803	2.36379	2.36188	1.97723	1.65855	2.67737	2.36092	1.62085	4.47571	1.51408	1.51034	1.49176	3.92634	5.41251	6.35303	4.75192	2.28863	3.12388	2.39308	3.95994	8.98078	2.19818	6.42915	17.7177	3.71229	3.42147	4.18724	2.43495	1.12705	1.35095	1.60096	4.03616	2.89126	4.21165	4.12073	3.90468	2.63033	3.57379	5.17266	4.75944	4.17154	3.7565	4.19894	3.15984	4.57631	6.8349
Female Cherokee	4H	F	2.43178	3.13862	2.38308	2.63777	1.73136	1.81942	3.08912	2.49101	2.10999	4.81419	1.65988	1.35453	1.27745	3.75361	5.20414	6.08687	4.36012	1.74908	3.45506	1.78201	4.30486	3.69395	3.37718	2.73593	9.78162	3.79179	3.66386	4.4868	1.75354	1.5126	1.10292	1.35161	4.6119	2.58259	4.4372	3.84869	3.4035	2.7246	3.10939	4.5976	4.64663	4.82987	3.73213	3.46175	2.64214	4.16278	6.49685
Female Cherokee	4I	F	1.91561	2.33502	1.78406	2.12649	1.33254	1.67731	2.18627	2.32074	1.38822	4.81586	1.61202	1.54239	1.21486	4.06272	5.27143	6.09961	3.91655	2.56928	2.70215	2.64057	3.45904	9.94561	9.07946	1.51144	19.7047	3.38992	2.9956	3.48982	1.25719	1.77794	1.43779	1.72251	3.72432	2.66967	3.29039	3.33906	3.47095	2.31416	2.817	4.24861	3.94996	3.67605	2.83588	3.21142	2.60582	4.31463	6.34397
Female Cherokee	4J	F	1.92251	2.08923	1.71376	2.03912	1.1592	1.51292	1.81045	2.09723	1.44854	4.70993	1.55393	1.32533	1.53273	3.81218	5.41611	5.95642	3.90717	2.45152	2.96458	2.59232	3.3641	9.9564	9.21024	0.30096	18.9899	3.59179	3.00516	3.27639	1.43022	1.76162	1.94363	0.830434	3.77267	2.81704	3.02333	3.37579	2.56995	2.35796	2.9034	4.11857	3.749	3.80213	3.08341	3.10615	2.31808	3.8853	5.91078
Female Cherokee	4L	F	2.29956	2.49229	2.23894	2.21935	1.34619	1.55484	2.20076	2.09905	1.66451	4.49238	1.71998	1.3775	1.39102	3.99605	5.26019	5.86941	3.88607	2.46231	2.79788	2.57715	3.29226	8.95607	5.55463	1.91729	16.2647	3.50094	3.07004	3.24582	1.38822	1.73668	1.75514	1.26494	3.5946	3.01043	3.3629	3.41979	3.35454	2.30298	2.81087	4.29327	3.99681	3.9609	3.09441	3.14985	2.3718	4.05245	6.10542
Big Bend	1	Unknown	1.75788	1.64082	1.6369	1.68268	1.12394	1.12696	1.09073	1.09294	1.45509	3.76517	1.30942	1.55572	1.40431	3.81703	4.35416	4.84385	3.63108	2.75471	1.59945	2.69137	2.15248	2.65894	0.897159	0.821596	2.01599	2.22299	1.97879	2.73568	2.10265	0.699174	1.1153	2.20199	2.25949	2.06432	2.59177	3.76237	3.87929	2.22596	2.55488	3.53198	3.4285	3.54671	2.95941	2.97953	2.02872	3.62461	4.88472
Big Bend	2	Unknown	1.54628	1.81948	2.01323	1.8491	1.16027	1.23938	1.2962	1.02026	1.4967	3.65394	1.31398	1.48583	1.36856	3.20188	3.73098	4.39636	4.05525	2.45305	1.27793	2.58306	1.81331	2.43971	0.947736	0.716513	2.03859	2.11059	1.8853	2.48103	2.33193	0.719004	1.44161	1.21574	2.36347	2.19735	2.42838	3.98999	2.74473	1.70922	2.1139	3.34156	3.91531	3.10266	2.34059	2.48545	2.43703	2.77528	4.27686
Big Bend	3	Unknown	1.78697	2.08479	2.07445	1.80025	1.2025	1.21558	1.21123	1.13584	1.56147	4.08783	1.4166	1.36353	1.60097	3.56005	3.85255	4.4852	3.63545	2.42721	1.42534	2.43718	2.04801	2.35578	1.00652	0.770359	2.28332	2.22386	2.16158	2.55742	1.38145	1.35189	1.50709	1.52987	2.44183	1.96336	2.96535	3.09912	3.22368	2.05169	2.32944	3.46562	3.81561	3.43087	2.63745	2.67244	2.2689	3.04898	4.71657
Big Bend	5	Unknown	1.92019	2.1501	2.31125	1.86546	1.08844	1.24609	1.15563	1.31384	1.37126	3.77459	1.38522	1.393	1.4816	3.68666	3.82468	4.23378	3.49529	2.55162	1.27307	2.47368	1.76009	2.43297	1.0297	0.854019	2.17615	2.01889	1.99877	2.45174	1.7077	1.10531	1.09403	1.93036	2.3031	1.95518	2.93783	3.52211	3.78794	2.37622	2.35189	3.09811	3.38024	3.6564	2.86814	2.64902	2.06219	3.11055	4.48064
Big Bend	6	Unknown	1.7541	2.02458	2.1054	1.87814	1.10872	1.36982	1.25997	1.15965	1.33123	3.61547	1.27637	1.36982	1.40049	3.69559	4.10374	4.52966	3.58192	2.65536	1.44838	2.69331	1.83635	2.591	1.10142	0.699837	2.07053	2.23943	2.16368	2.1564	1.7184	1.06617	1.16775	1.92183	2.47971	2.0359	2.51447	3.55242	3.58945	2.11346	2.37685	3.42011	3.50235	3.28373	2.57684	2.6559	2.19197	3.3522	4.74477
Big Bend	8	Unknown	1.52258	1.97829	2.41557	1.66891	1.04629	1.36155	1.36273	1.16105	1.50039	3.62458	1.41671	1.23007	1.44071	3.64433	4.13346	4.49319	3.52348	2.68461	1.44885	2.66274	1.83045	2.61292	0.885896	0.712405	2.6108	2.12636	1.85478	2.33926	1.82025	1.00064	1.10108	2.12682	2.40307	2.05877	2.96012	3.40167	3.6252	1.93056	2.41002	3.45178	3.35279	3.28721	2.78755	2.86199	1.90536	3.63476	4.81934
Big Bend	9	Unknown	1.68403	1.81478	1.94781	1.82061	1.06201	1.22933	1.17307	1.11456	1.50141	3.73329	1.35434	1.40502	1.48073	3.63407	4.28741	4.69614	3.71624	2.70322	1.58419	2.75237	1.94377	2.67054	0.986662	0.757767	2.09754	2.38454	1.83129	2.37716	2.15664	0.793257	1.02203	2.00855	2.44231	1.91672	2.52611	3.94957	3.63301	1.99824	2.70864	3.57012	3.60593	3.30555	2.91198	2.88782	2.16857	3.66538	4.82111
Big Bend	10	Unknown	1.89057	1.8961	2.22732	1.81402	1.2874	1.27982	1.09262	1.17866	1.31398	3.72517	1.31503	1.32536	1.51241	3.40094	4.10525	4.6361	3.72253	2.61187	1.49337	2.72225	1.91385	2.58613	0.974267	0.864752	2.22075	2.20211	2.05383	2.19451	2.0097	0.989314	1.38176	1.61866	2.32192	1.90656	2.84177	3.7907	3.49999	1.82575	2.34618	3.38721	3.50056	3.04741	2.57858	2.74461	2.21106	3.38577	4.8436
Big Bend	11	Unknown	1.64593	1.93386	2.29859	1.92907	1.08057	1.17774	1.22318	1.34844	1.22721	3.83065	1.3607	1.45064	1.4608	3.69257	4.19415	4.6209	3.54399	2.68416	1.50999	2.62315	1.99775	2.58299	0.990388	0.780645	2.49905	2.08692	2.01348	2.54877	1.74098	0.93945	1.09849	2.05969	2.38916	2.01148	3.07198	3.65804	3.65641	2.23431	2.34454	3.18937	3.24856	3.38505	2.72749	2.69912	2.03687	3.49998	4.79827
Big Bend	13	Unknown	1.8099	1.86149	2.17993	1.98102	1.12265	1.19403	1.17134	1.25779	1.44979	3.63454	1.31002	1.21743	1.19238	3.56642	4.24399	4.74738	3.73145	2.72033	1.52366	2.73912	2.00825	2.66925	1.03555	0.827985	2.2648	2.15104	1.94009	2.49146	2.05521	0.924638	1.14499	1.96219	2.31613	2.03895	2.86221	4.01552	3.74639	1.93773	2.3846	3.39116	3.57683	3.27176	2.74179	2.78927	2.16366	3.55434	4.84831
Big Bend	19	Unknown	1.61263	1.86461	2.15554	2.14056	1.10739	1.2325	1.35306	1.30123	1.42834	3.65324	1.40361	1.17383	1.368	3.80182	4.20225	4.47008	3.42365	2.62209	1.58016	2.52966	1.94042	2.50164	0.933094	0.960495	2.17258	2.20112	1.96609	2.54635	1.86327	0.971457	1.2704	1.92399	2.42387	2.25765	2.55772	3.97027	3.45547	1.98488	2.47747	3.49939	3.67265	3.28019	2.76456	2.79519	2.26828	3.2572	4.43429
Big Bend	20	Unknown	1.66549	2.10354	2.33818	2.00769	1.09535	1.2783	1.32886	1.38699	1.39157	4.04685	1.31463	1.24466	1.31366	3.65143	4.0306	4.54509	3.51194	2.67452	1.35608	2.6877	1.85739	2.59833	0.976489	0.844357	2.30871	2.08048	2.17098	2.15988	1.85612	1.03806	1.68172	1.59184	2.40351	2.13842	2.64155	3.85938	3.22114	2.13312	2.30586	3.27814	3.26871	3.38044	2.68484	2.59556	1.90749	3.07672	4.6741
Camino Cielo	3	Unknown	1.75208	2.27659	2.38687	2.12053	1.20102	1.36681	1.40728	1.49907	1.14608	4.21569	1.75546	1.61071	1.66445	3.90032	5.51867	5.83306	4.2282	3.24995	2.26872	3.22122	2.61185	3.1655	0.954119	0.960116	3.04331	2.4374	2.35766	3.09118	2.12062	0.912854	1.26649	1.88649	2.99028	2.22773	3.37954	4.174	3.63851	1.80328	3.46011	4.33842	3.90052	2.77779	3.62756	3.83787	2.79644	4.22043	5.57066
Camino Cielo	1	Unknown	2.03834	2.04773	2.30324	2.16502	1.18815	1.5032	1.57458	1.3398	1.2951	4.35098	1.3449	1.66408	1.78643	3.47991	5.33587	5.73922	4.42627	3.0131	2.32277	3.2136	2.52562	3.0076	1.13561	0.919646	2.64553	2.7094	2.37575	2.66027	2.59709	0.840151	1.55272	1.58032	2.92375	2.2997	2.96116	4.7579	3.6132	1.69006	3.1835	4.00424	3.94528	2.85537	3.24089	3.23862	2.66547	4.19387	5.57107
Camino Cielo	2	Unknown	1.92094	2.46123	2.86367	1.90948	1.31883	1.55885	1.66893	1.28926	1.29397	4.58278	1.47955	1.50269	1.83126	4.0276	5.72996	5.83293	4.67244	3.3858	2.34416	3.41899	2.41394	3.31903	1.03677	0.877109	3.27645	2.56863	2.53559	3.00893	2.64694	1.04664	1.80447	1.78804	3.18866	2.34697	3.84793	4.49105	3.70768	1.81641	3.37532	4.12415	4.1517	2.96903	3.57604	3.48417	2.86392	4.2593	5.57304
Camino Cielo	4	Unknown	1.60994	2.29553	2.42862	1.94806	1.13866	1.52187	1.54799	1.32538	1.31083	4.50913	1.7015	1.48465	1.85232	3.51124	5.01734	5.38236	4.33569	2.57738	2.43996	2.83099	2.55138	2.56444	0.994827	0.694958	3.02465	3.07774	2.79004	2.61097	2.19589	1.12761	1.35342	1.29114	3.8135	2.57408	3.00499	4.06155	2.87355	2.31041	3.00206	3.8097	3.70526	3.6033	3.25423	3.02789	2.39658	4.12369	5.82292
Camino Cielo	6	Unknown	1.82943	2.04525	2.52118	1.85903	1.2751	1.49237	1.42751	1.22746	1.20416	4.25632	1.58828	1.56195	1.74829	3.73309	5.64493	5.7862	4.40349	2.88617	2.75876	2.94589	2.84031	2.85257	1.00822	0.821704	3.51542	3.08046	2.48243	3.30672	2.52686	0.949697	1.68713	1.5949	3.34237	1.978	3.98269	4.31097	3.33409	1.85803	3.29093	4.25666	4.0093	2.99521	3.49335	3.75303	2.8113	4.36154	5.50698
Camino Cielo	7	Unknown	1.76	1.97991	2.14524	1.86968	1.22093	1.25727	1.28698	1.12184	1.18731	4.57728	1.61298	1.65005	1.72335	3.77148	5.3586	5.81849	4.49832	3.03767	2.32093	3.22397	2.59453	3.03862	0.926614	0.878814	2.89094	3.00652	2.30761	2.7863	2.47453	1.12349	1.51203	1.57728	3.18746	2.24308	3.05859	4.26854	3.33599	2.07475	3.25519	4.18993	3.78691	3.15277	3.34678	3.57113	2.6172	4.36108	5.86195
Camino Cielo	11	Unknown	1.73632	2.23538	2.77007	1.86265	1.1666	0.977174	1.72631	1.14825	1.32443	4.31599	1.40401	1.65906	1.80691	3.6516	5.18811	5.54421	4.53798	3.05342	2.13469	3.15806	2.38615	3.03651	0.908361	0.876773	3.30774	2.58194	2.09475	2.94326	2.38455	1.15076	1.56439	1.62731	3.14011	2.23325	3.62405	4.16693	3.36353	1.75252	3.40359	4.2457	4.18211	2.88148	3.42866	3.55733	2.87486	3.9932	5.23272
Camino Cielo	18a	Unknown	1.84501	2.63175	2.82843	2.01977	1.22163	1.26674	1.65022	1.47561	1.38681	4.06357	1.4777	1.53242	1.68949	3.7159	5.18022	5.5898	4.39571	2.91072	2.2695	2.98131	2.6085	2.89542	1.07642	0.794273	3.4041	2.87174	1.91729	3.20559	2.2988	1.08944	1.57671	1.37325	3.36417	2.40555	3.90297	4.25549	3.12282	1.81377	3.3022	4.30389	4.19331	3.01843	3.28265	3.51455	2.80654	3.80412	5.02034
[truncated: 81 more columns]
